# Supplementary material for: Evolutionary Dynamics of Human Toll-Like Receptors and Their Different Contributions to Host Defense
Source: PLoS Genet. 2009 Jul 17;5(7):e1000562. doi: 10.1371/journal.pgen.1000562 (PMC2702086; doi:10.1371/journal.pgen.1000562)
Supplement: Table S3 — Population allele frequencies for all SNPs identified among the 10 TLRs. (0.15 MB XLS) [file pgen.1000562.s013.xls]

## Sheet: Sheet1
Table S3. Population allele frequencies for the SNPs identified among the 10 TLRs
					Frequency (%)
Gene	ATG position	rs#	SNP type	Variants	Africans	Europeans	East-Asians
TLR1	-6737	rs5743553	non-coding	T	84.9206	98.9362	97.9167
TLR1			non-coding	A	15.0794	1.06383	2.08333
TLR1	-6622		non-coding	C	100	100	98.9583
TLR1			non-coding	A	-	-	1.04167
TLR1	-6537	rs5743554	non-coding	C	99.2063	100	100
TLR1			non-coding	G	0.793651	-	-
TLR1	-6419	rs5743555	non-coding	C	91.2698	100	100
TLR1			non-coding	T	8.73016	-	-
TLR1	-6399	rs5743556	non-coding	T	99.2063	70.2128	53.125
TLR1			non-coding	C	0.793651	29.7872	46.875
TLR1	-6375	rs5743557	non-coding	C	99.2063	70.2128	53.125
TLR1			non-coding	T	0.793651	29.7872	46.875
TLR1	-6010		non-coding	C	99.2063	73.4043	57.2917
TLR1			non-coding	T	0.793651	26.5957	42.7083
TLR1	-5755	rs4072548	non-coding	T	68.254	98.9362	91.6667
TLR1			non-coding	G	31.746	1.06383	8.33333
TLR1	-5748	rs5743560	non-coding	C	99.2063	70.2128	53.125
TLR1			non-coding	A	0.793651	29.7872	46.875
TLR1	-5740	rs5743561	non-coding	A	93.6508	100	100
TLR1			non-coding	G	6.34921	-	-
TLR1	-5644	rs5743562	non-coding	A	99.2063	70.2128	53.125
TLR1			non-coding	G	0.793651	29.7872	46.875
TLR1	-5610		non-coding	T	98.4127	100	100
TLR1			non-coding	C	1.5873	-	-
TLR1	-5567	rs5743563	non-coding	C	0.793651	29.7872	46.875
TLR1			non-coding	T	99.2063	70.2128	53.125
TLR1	-5560	rs5743564	non-coding	T	68.254	98.9362	91.6667
TLR1			non-coding	C	31.746	1.06383	8.33333
TLR1	-5531	rs5743565	non-coding	A	99.2063	70.2128	53.125
TLR1			non-coding	G	0.793651	29.7872	46.875
TLR1	-5490	rs5743566	non-coding	C	99.2063	70.2128	53.125
TLR1			non-coding	G	0.793651	29.7872	46.875
TLR1	-2750	rs5743590	non-coding	C	97.619	100	100
TLR1			non-coding	A	2.38095	-	-
TLR1	-2725		non-coding	A	95.2381	100	100
TLR1			non-coding	T	4.7619	-	-
TLR1	-2696		non-coding	G	100	97.8723	100
TLR1			non-coding	A	-	2.12766	-
TLR1	-2676	rs5743591	non-coding	G	90.4762	100	100
TLR1			non-coding	C	9.52381	-	-
TLR1	-2611	rs5743592	non-coding	C	0.793651	29.7872	46.875
TLR1			non-coding	T	99.2063	70.2128	53.125
TLR1	-2501		non-coding	C	98.4127	100	100
TLR1			non-coding	T	1.5873	-	-
TLR1	-2461		non-coding	C	0.793651	29.7872	45.8333
TLR1			non-coding	T	99.2063	70.2128	54.1667
TLR1	-2393		non-coding	G	88.0952	100	100
TLR1			non-coding	A	11.9048	-	-
TLR1	-2381		non-coding	T	98.4127	100	100
TLR1			non-coding	C	1.5873	-	-
TLR1	-2299	rs5743594	non-coding	C	100	85.1064	100
TLR1			non-coding	T	-	14.8936	-
TLR1	-2192	rs5743595	non-coding	T	99.2063	70.2128	54.1667
TLR1			non-coding	C	0.793651	29.7872	45.8333
TLR1	-2076	rs5743596	non-coding	C	99.2063	74.4681	59.375
TLR1			non-coding	T	0.793651	25.5319	40.625
TLR1	-1894	rs5743597	non-coding	A	100	93.617	100
TLR1			non-coding	T	-	6.38298	-
TLR1	-1786		non-coding	G	100	98.9362	100
TLR1			non-coding	A	-	1.06383	-
TLR1	-1747		non-coding	G	100	98.9362	100
TLR1			non-coding	C	-	1.06383	-
TLR1	-1712	rs5743599	non-coding	C	88.0952	96.8085	88.5417
TLR1			non-coding	T	11.9048	3.19149	11.4583
TLR1	-123	rs5743609	non-coding	C	96.0317	97.8723	100
TLR1			non-coding	T	3.96825	2.12766	-
TLR1	114	rs5743610	Synonymous	C	100	97.8723	97.9167
TLR1			Synonymous	T	-	2.12766	2.08333
TLR1	130		Non-synonymous	T	100	96.8085	95.8333
TLR1			Non-synonymous	C	-	3.19149	4.16667
TLR1	224		Non-synonymous	T	99.2063	100	100
TLR1			Non-synonymous	C	0.793651	-	-
TLR1	239	rs5743611	Non-synonymous	G	100	92.5532	100
TLR1			Non-synonymous	C	-	7.44681	-
TLR1	352	rs5743612	Non-synonymous	C	86.5079	100	100
TLR1			Non-synonymous	T	13.4921	-	-
TLR1	743	rs4833095	Non-synonymous	G	89.6825	37.234	58.3333
TLR1			Non-synonymous	A	10.3175	62.766	41.6667
TLR1	914	rs3923647	Non-synonymous	A	96.0317	97.8723	100
TLR1			Non-synonymous	T	3.96825	2.12766	-
TLR1	944	rs5743613	Non-synonymous	C	99.2063	100	100
TLR1			Non-synonymous	T	0.793651	-	-
TLR1	1054		Non-synonymous	C	94.4444	100	100
TLR1			Non-synonymous	A	5.55556	-	-
TLR1	1378		Non-synonymous	G	-	-	1.04167
TLR1			Non-synonymous	A	100	100	98.9583
TLR1	1482		Synonymous	A	100	97.8723	90.625
TLR1			Synonymous	G	-	2.12766	9.375
TLR1	1518	rs5743614	Synonymous	G	17.4603	62.766	41.6667
TLR1			Synonymous	A	82.5397	37.234	58.3333
TLR1	1584	rs5743615	Synonymous	T	92.8571	100	100
TLR1			Synonymous	C	7.14286	-	-
TLR1	1625		Non-synonymous	T	99.2063	100	100
TLR1			Non-synonymous	C	0.793651	-	-
TLR1	1661		Non-synonymous	A	100	100	98.9583
TLR1			Non-synonymous	G	-	-	1.04167
TLR1	1760	rs5743617	Non-synonymous	T	94.4444	100	100
TLR1			Non-synonymous	G	5.55556	-	-
TLR1	1805	rs5743618	Non-synonymous	T	100	48.9362	97.9167
TLR1			Non-synonymous	G	-	51.0638	2.08333
TLR1	1938		Synonymous	C	100	96.8085	95.8333
TLR1			Synonymous	T	-	3.19149	4.16667
TLR1	1952		Non-synonymous	T	98.4127	100	100
TLR1			Non-synonymous	C	1.5873	-	-
TLR1	1968	rs5743620	Synonymous	A	7.14286	-	-
TLR1			Synonymous	G	92.8571	100	100
TLR1	2020		Non-synonymous	G	99.2063	100	100
TLR1			Non-synonymous	A	0.793651	-	-
TLR1	2028		Synonymous	C	100	97.8723	100
TLR1			Synonymous	T	-	2.12766	-
TLR1	2159		Non-synonymous	A	100	97.8723	100
TLR1			Non-synonymous	C	-	2.12766	-
TLR1	2198	rs5743621	Non-synonymous	C	98.4127	100	100
TLR1			Non-synonymous	T	1.5873	-	-
TLR1	2525	rs5743622	3'-UTR	A	92.0635	100	100
TLR1			3'-UTR	G	7.93651	-	-
TLR1	2577	rs4624663	non-coding	A	96.0317	97.8723	100
TLR1			non-coding	G	3.96825	2.12766	-
TLR2	-15731	rs2083287	non-coding	A	50.7937	98.9362	100
TLR2			non-coding	G	49.2063	1.06383	-
TLR2	-15683		non-coding	G	99.2063	100	98.9583
TLR2			non-coding	A	0.793651	-	1.04167
TLR2	-15677	rs5743690	non-coding	C	96.0317	100	100
TLR2			non-coding	T	3.96825	-	-
TLR2	-15607	rs1898830	non-coding	A	89.6825	65.9574	56.25
TLR2			non-coding	G	10.3175	34.0426	43.75
TLR2	-15371		non-coding	A	99.2063	100	100
TLR2			non-coding	G	0.793651	-	-
TLR2	-15253		non-coding	C	100	100	98.9583
TLR2			non-coding	G	-	-	1.04167
TLR2	-15191		non-coding	G	3.1746	-	-
TLR2			non-coding	A	96.8254	100	100
TLR2	-15190		non-coding	C	96.8254	100	100
TLR2			non-coding	T	3.1746	-	-
TLR2	-15185	rs5743693	non-coding	A	99.2063	100	100
TLR2			non-coding	C	0.793651	-	-
TLR2	-15001		non-coding	C	99.2063	100	100
TLR2			non-coding	G	0.793651	-	-
TLR2	114	rs5743697	Synonymous	C	96.8254	100	100
TLR2			Synonymous	A	3.1746	-	-
TLR2	265		Non-synonymous	A	100	98.9362	100
TLR2			Non-synonymous	G	-	1.06383	-
TLR2	597	rs3804099	Synonymous	C	57.9365	45.7447	34.375
TLR2			Synonymous	T	42.0635	54.2553	65.625
TLR2	927		Synonymous	G	100	98.9362	100
TLR2			Synonymous	A	-	1.06383	-
TLR2	1232	rs5743699	Non-synonymous	C	100	98.9362	100
TLR2			Non-synonymous	T	-	1.06383	-
TLR2	1339		nonsense	C	100	98.9362	100
TLR2			nonsense	T	-	1.06383	-
TLR2	1350	rs3804100	Synonymous	T	92.8571	90.4255	69.7917
TLR2			Synonymous	C	7.14286	9.57447	30.2083
TLR2	1623	rs5743700	Synonymous	C	99.2063	94.6809	100
TLR2			Synonymous	T	0.793651	5.31915	-
TLR2	1626	rs5743701	Synonymous	C	99.2063	100	100
TLR2			Synonymous	G	0.793651	-	-
TLR2	1712		Non-synonymous	G	99.2063	100	100
TLR2			Non-synonymous	A	0.793651	-	-
TLR2	1892	rs5743704	Non-synonymous	C	100	94.6809	100
TLR2			Non-synonymous	A	-	5.31915	-
TLR2	1906		Non-synonymous	A	99.2063	100	100
TLR2			Non-synonymous	C	0.793651	-	-
TLR2	2121	rs5743705	Synonymous	T	100	97.8723	94.7917
TLR2			Synonymous	C	-	2.12766	5.20833
TLR2	2258	rs5743708	Non-synonymous	G	100	97.8723	100
TLR2			Non-synonymous	A	-	2.12766	-
TLR3	-8301		non-coding	A	99.2063	100	100
TLR3			non-coding	G	0.793651	-	-
TLR3	-8204		non-coding	G	100	100	97.9167
TLR3			non-coding	T	-	-	2.08333
TLR3	-8063	rs5743307	non-coding	G	99.2063	100	100
TLR3			non-coding	A	0.793651	-	-
TLR3	-7482	rs5743308	non-coding	T	97.619	100	100
TLR3			non-coding	C	2.38095	-	-
TLR3	-7430		non-coding	C	96.0317	100	100
TLR3			non-coding	T	3.96825	-	-
TLR3	-7429	rs5743309	non-coding	C	88.0952	98.9362	96.875
TLR3			non-coding	A	11.9048	1.06383	3.125
TLR3	-7381	rs5743310	non-coding	A	88.0952	98.9362	96.875
TLR3			non-coding	T	11.9048	1.06383	3.125
TLR3	-7349		non-coding	C	99.2063	100	100
TLR3			non-coding	T	0.793651	-	-
TLR3	-7	rs17515555	non-coding	C	86.5079	89.3617	75
TLR3			non-coding	A	13.4921	10.6383	25
TLR3	346		Non-synonymous	G	100	100	97.9167
TLR3			Non-synonymous	A	-	-	2.08333
TLR3	498		non-coding	A	91.2698	100	100
TLR3			non-coding	G	8.73016	-	-
TLR3	803		non-coding	G	95.2381	100	100
TLR3			non-coding	A	4.7619	-	-
TLR3	962	rs11132380	non-coding	G	11.9048	-	-
TLR3			non-coding	A	88.0952	100	100
TLR3	1145		non-coding	C	100	100	97.9167
TLR3			non-coding	A	-	-	2.08333
TLR3	1399		non-coding	C	100	100	96.875
TLR3			non-coding	T	-	-	3.125
TLR3	1513		non-coding	G	88.0952	98.9362	96.875
TLR3			non-coding	A	11.9048	1.06383	3.125
TLR3	1638		non-coding	G	77.7778	65.9574	47.9167
TLR3			non-coding	A	22.2222	34.0426	52.0833
TLR3	1656	rs3775294	non-coding	A	55.5556	11.7021	10.4167
TLR3			non-coding	G	44.4444	88.2979	89.5833
TLR3	1890		non-coding	G	99.2063	100	100
TLR3			non-coding	A	0.793651	-	-
TLR3	1902	rs6817329	non-coding	A	76.1905	65.9574	47.9167
TLR3			non-coding	G	23.8095	34.0426	52.0833
TLR3	2391	rs5743311	Synonymous	G	98.4127	100	100
TLR3			Synonymous	A	1.5873	-	-
TLR3	2483	rs5743312	non-coding	C	92.8571	93.617	76.0417
TLR3			non-coding	T	7.14286	6.38298	23.9583
TLR3	5794		Synonymous	T	98.4127	100	100
TLR3			Synonymous	C	1.5873	-	-
TLR3	5863		Non-synonymous	A	100	100	98.9583
TLR3			Non-synonymous	G	-	-	1.04167
TLR3	5905		Non-synonymous	G	96.0317	100	100
TLR3			Non-synonymous	A	3.96825	-	-
TLR3	5967		Synonymous	A	99.2063	100	100
TLR3			Synonymous	G	0.793651	-	-
TLR3	5986	rs5743317	Non-synonymous	T	96.8254	100	100
TLR3			Non-synonymous	G	3.1746	-	-
TLR3	6301	rs3775291	Non-synonymous	C	96.0317	64.8936	71.875
TLR3			Non-synonymous	T	3.96825	35.1064	28.125
TLR3	6444	rs17859649	Synonymous	C	82.5397	71.2766	64.5833
TLR3			Synonymous	T	17.4603	28.7234	35.4167
TLR3	6744		Synonymous	G	92.8571	100	100
TLR3			Synonymous	A	7.14286	-	-
TLR3	6771		Synonymous	C	91.2698	100	100
TLR3			Synonymous	T	8.73016	-	-
TLR3	6994		Non-synonymous	C	94.4444	100	100
TLR3			Non-synonymous	A	5.55556	-	-
TLR3	7276	rs5743318	Non-synonymous	T	97.619	100	100
TLR3			Non-synonymous	A	2.38095	-	-
TLR3	7603	rs6830345	non-coding	C	76.1905	88.2979	92.7083
TLR3			non-coding	T	23.8095	11.7021	7.29167
TLR3	7610		non-coding	T	99.2063	100	100
TLR3			non-coding	C	0.793651	-	-
TLR3	8092		Synonymous	C	82.5397	98.9362	100
TLR3			Synonymous	T	17.4603	1.06383	-
TLR3	8095		Synonymous	T	96.0317	100	100
TLR3			Synonymous	G	3.96825	-	-
TLR3	8139		Non-synonymous	G	100	100	98.9583
TLR3			Non-synonymous	A	-	-	1.04167
TLR3	8203	rs5743320	Synonymous	C	98.4127	100	100
TLR3			Synonymous	T	1.5873	-	-
TLR3	8290		non-coding	T	100	100	97.9167
TLR3			non-coding	G	-	-	2.08333
TLR3	8494		non-coding	G	99.2063	100	100
TLR3			non-coding	T	0.793651	-	-
TLR4	-1033		non-coding	G	99.2063	100	100
TLR4			non-coding	A	0.793651	-	-
TLR4	-728	rs11536865	non-coding	G	83.3333	100	100
TLR4			non-coding	C	16.6667	-	-
TLR4	-665		non-coding	G	96.8254	100	100
TLR4			non-coding	C	3.1746	-	-
TLR4	-641		non-coding	T	99.2063	100	100
TLR4			non-coding	C	0.793651	-	-
TLR4	-533	rs11536866	non-coding	A	96.0317	100	100
TLR4			non-coding	G	3.96825	-	-
TLR4	-449		non-coding	A	100	97.8723	100
TLR4			non-coding	C	-	2.12766	-
TLR4	-259		non-coding	G	100	100	98.9583
TLR4			non-coding	C	-	-	1.04167
TLR4	-15		non-coding	G	99.2063	100	100
TLR4			non-coding	A	0.793651	-	-
TLR4	61		Non-synonymous	G	100	100	98.9583
TLR4			Non-synonymous	C	-	-	1.04167
TLR4	85		Non-synonymous	T	99.2063	100	100
TLR4			Non-synonymous	C	0.793651	-	-
TLR4	3608	rs1413088	non-coding	A	87.3016	100	100
TLR4			non-coding	G	12.6984	-	-
TLR4	3622	rs10759933	non-coding	A	84.9206	91.4894	100
TLR4			non-coding	C	15.0794	8.51064	-
TLR4	3748	rs11536871	non-coding	A	99.2063	100	100
TLR4			non-coding	C	0.793651	-	-
TLR4	4026		non-coding	T	100	100	97.9167
TLR4			non-coding	A	-	-	2.08333
TLR4	4070		non-coding	T	99.2063	100	100
TLR4			non-coding	G	0.793651	-	-
TLR4	4073		non-coding	C	100	100	98.9583
TLR4			non-coding	T	-	-	1.04167
TLR4	4216		Non-synonymous	C	100	100	94.7917
TLR4			Non-synonymous	G	-	-	5.20833
TLR4	4266		non-coding	T	99.2063	100	100
TLR4			non-coding	C	0.793651	-	-
TLR4	4284		non-coding	A	99.2063	100	100
TLR4			non-coding	G	0.793651	-	-
TLR4	4308	rs2770148	non-coding	A	87.3016	100	100
TLR4			non-coding	G	12.6984	-	-
TLR4	4359		non-coding	T	99.2063	100	100
TLR4			non-coding	C	0.793651	-	-
TLR4	4396	rs11536873	non-coding	A	97.619	100	100
TLR4			non-coding	G	2.38095	-	-
TLR4	4529		non-coding	C	100	98.9362	100
TLR4			non-coding	A	-	1.06383	-
TLR4	4537	rs11536874	non-coding	C	96.0317	100	100
TLR4			non-coding	T	3.96825	-	-
TLR4	4541	rs11536875	non-coding	C	92.0635	100	100
TLR4			non-coding	T	7.93651	-	-
TLR4	4570	rs11536876	non-coding	A	99.2063	100	100
TLR4			non-coding	G	0.793651	-	-
TLR4	4608	rs11536877	non-coding	A	92.0635	100	100
TLR4			non-coding	G	7.93651	-	-
TLR4	4616		non-coding	C	99.2063	100	100
TLR4			non-coding	T	0.793651	-	-
TLR4	4624		non-coding	C	100	100	98.9583
TLR4			non-coding	T	-	-	1.04167
TLR4	4706		non-coding	T	99.2063	100	100
TLR4			non-coding	C	0.793651	-	-
TLR4	4803	rs11536878	non-coding	C	96.0317	90.4255	86.4583
TLR4			non-coding	A	3.96825	9.57447	13.5417
TLR4	4910		non-coding	C	99.2063	100	100
TLR4			non-coding	T	0.793651	-	-
TLR4	7917		Synonymous	G	99.2063	100	100
TLR4			Synonymous	A	0.793651	-	-
TLR4	7971	rs5030710	Synonymous	C	13.4921	-	-
TLR4			Synonymous	T	86.5079	100	100
TLR4	7995		Synonymous	C	98.4127	100	100
TLR4			Synonymous	T	1.5873	-	-
TLR4	8179	rs16906079	Non-synonymous	A	100	98.9362	100
TLR4			Non-synonymous	G	-	1.06383	-
TLR4	8552	rs4986790	Non-synonymous	A	92.0635	90.4255	100
TLR4			Non-synonymous	G	7.93651	9.57447	-
TLR4	8558		Non-synonymous	T	99.2063	100	100
TLR4			Non-synonymous	C	0.793651	-	-
TLR4	8811	rs11536884	Non-synonymous	G	99.2063	100	100
TLR4			Non-synonymous	T	0.793651	-	-
TLR4	8852	rs4986791	Non-synonymous	C	99.2063	91.4894	100
TLR4			Non-synonymous	T	0.793651	8.51064	-
TLR4	9076	rs5030718	Non-synonymous	G	97.619	100	100
TLR4			Non-synonymous	A	2.38095	-	-
TLR4	9186	rs5030719	Non-synonymous	G	94.4444	100	100
TLR4			Non-synonymous	T	5.55556	-	-
TLR4	9207		Synonymous	C	99.2063	100	100
TLR4			Synonymous	T	0.793651	-	-
TLR4	9615	rs5030721	Synonymous	G	100	97.8723	100
TLR4			Synonymous	A	-	2.12766	-
TLR4	9632		Non-synonymous	T	98.4127	100	100
TLR4			Non-synonymous	C	1.5873	-	-
TLR4	9847		nonsense	C	99.2063	100	100
TLR4			nonsense	T	0.793651	-	-
TLR4	10048		Non-synonymous	G	99.2063	100	100
TLR4			Non-synonymous	A	0.793651	-	-
TLR4	10400		3'-UTR	A	99.2063	100	100
TLR4			3'-UTR	G	0.793651	-	-
TLR4	10579	rs11536886	3'-UTR	C	99.2063	100	100
TLR4			3'-UTR	T	0.793651	-	-
TLR4	10924	rs11536887	3'-UTR	A	91.2698	98.9362	100
TLR4			3'-UTR	G	8.73016	1.06383	-
TLR4	11039	rs11536888	3'-UTR	C	96.0317	100	100
TLR4			3'-UTR	T	3.96825	-	-
TLR4	11090		3'-UTR	G	99.2063	100	100
TLR4			3'-UTR	A	0.793651	-	-
TLR4	11099		3'-UTR	G	100	100	98.9583
TLR4			3'-UTR	T	-	-	1.04167
TLR4	11176		3'-UTR	G	100	100	98.9583
TLR4			3'-UTR	A	-	-	1.04167
TLR4	11183		3'-UTR	G	100	100	98.9583
TLR4			3'-UTR	C	-	-	1.04167
TLR4	11282	rs7869402	3'-UTR	C	76.1905	94.6809	96.875
TLR4			3'-UTR	T	23.8095	5.31915	3.125
TLR4	11321		non-coding	G	99.2063	100	100
TLR4			non-coding	A	0.793651	-	-
TLR4	11381		non-coding	G	100	87.234	78.125
TLR4			non-coding	C	-	12.766	21.875
TLR4	11501	rs11536889	non-coding	A	99.2063	100	100
TLR4			non-coding	C	0.793651	-	-
TLR4	11900		non-coding	T	100	100	98.9583
TLR4			non-coding	C	-	-	1.04167
TLR4	12056		non-coding	G	99.2063	100	100
TLR4			non-coding	A	0.793651	-	-
TLR4	12099		non-coding	A	100	100	98.9583
TLR4			non-coding	T	-	-	1.04167
TLR4	12186	rs11536890	non-coding	C	23.0159	12.766	12.5
TLR4			non-coding	G	76.9841	87.234	87.5
TLR4	12192		non-coding	T	99.2063	100	100
TLR4			non-coding	C	0.793651	-	-
TLR4	12290		non-coding	G	97.619	100	100
TLR4			non-coding	T	2.38095	-	-
TLR4	12485		non-coding	G	99.2063	100	100
TLR4			non-coding	T	0.793651	-	-
TLR5	-24347		non-coding	A	100	98.9362	100
TLR5			non-coding	G	-	1.06383	-
TLR5	-24298		non-coding	A	-	1.06383	-
TLR5			non-coding	G	100	98.9362	100
TLR5	-24215		non-coding	G	99.2063	100	100
TLR5			non-coding	C	0.793651	-	-
TLR5	-24163	rs5744136	non-coding	G	99.2063	100	100
TLR5			non-coding	A	0.793651	-	-
TLR5	-23983		non-coding	T	93.6508	97.8723	91.6667
TLR5			non-coding	C	6.34921	2.12766	8.33333
TLR5	-23380	rs5744139	non-coding	T	6.34921	2.12766	8.33333
TLR5			non-coding	G	93.6508	97.8723	91.6667
TLR5	-23363		non-coding	G	5.55556	-	-
TLR5			non-coding	C	94.4444	100	100
TLR5	-23285	rs5744140	non-coding	A	6.34921	2.12766	8.33333
TLR5			non-coding	G	93.6508	97.8723	91.6667
TLR5	-23016		non-coding	A	100	98.9362	100
TLR5			non-coding	G	-	1.06383	-
TLR5	-22995		non-coding	A	100	97.8723	91.6667
TLR5			non-coding	G	-	2.12766	8.33333
TLR5	-22965	rs1341987	non-coding	G	34.127	54.2553	21.875
TLR5			non-coding	C	65.873	45.7447	78.125
TLR5	-22928		non-coding	A	99.2063	100	100
TLR5			non-coding	T	0.793651	-	-
TLR5	-22911	rs5744143	non-coding	A	6.34921	2.12766	8.33333
TLR5			non-coding	T	93.6508	97.8723	91.6667
TLR5	-22815		non-coding	G	100	100	98.9583
TLR5			non-coding	A	-	-	1.04167
TLR5	-22792	rs5744144	non-coding	T	98.4127	96.8085	100
TLR5			non-coding	C	1.5873	3.19149	-
TLR5	-22717	rs851191	non-coding	G	95.2381	51.0638	86.4583
TLR5			non-coding	T	4.7619	48.9362	13.5417
TLR5	-22604		non-coding	T	100	100	98.9583
TLR5			non-coding	C	-	-	1.04167
TLR5	-22339	rs5744145	non-coding	G	6.34921	2.12766	8.33333
TLR5			non-coding	A	93.6508	97.8723	91.6667
TLR5	-22336		non-coding	C	100	100	98.9583
TLR5			non-coding	G	-	-	1.04167
TLR5	-22143		non-coding	C	100	98.9362	100
TLR5			non-coding	T	-	1.06383	-
TLR5	-22141	rs5744146	non-coding	C	99.2063	100	100
TLR5			non-coding	T	0.793651	-	-
TLR5	-22108		non-coding	C	94.4444	100	100
TLR5			non-coding	G	5.55556	-	-
TLR5	-22025		non-coding	C	100	98.9362	100
TLR5			non-coding	T	-	1.06383	-
TLR5	-22020		non-coding	T	99.2063	100	100
TLR5			non-coding	G	0.793651	-	-
TLR5	-21974		non-coding	G	100	100	98.9583
TLR5			non-coding	A	-	-	1.04167
TLR5	-21948	rs5744147	non-coding	T	6.34921	2.12766	8.33333
TLR5			non-coding	C	93.6508	97.8723	91.6667
TLR5	-21901		non-coding	G	99.2063	100	100
TLR5			non-coding	A	0.793651	-	-
TLR5	-21788		non-coding	G	100	100	98.9583
TLR5			non-coding	A	-	-	1.04167
TLR5	-21552	rs5744150	non-coding	C	98.4127	96.8085	100
TLR5			non-coding	G	1.5873	3.19149	-
TLR5	-21237		non-coding	G	100	98.9362	100
TLR5			non-coding	A	-	1.06383	-
TLR5	-21181	rs5744153	non-coding	G	97.619	100	100
TLR5			non-coding	A	2.38095	-	-
TLR5	-20981	rs5744154	non-coding	C	99.2063	100	100
TLR5			non-coding	A	0.793651	-	-
TLR5	-20874	rs851176	non-coding	T	12.6984	-	-
TLR5			non-coding	C	87.3016	100	100
TLR5	-20769	rs5744156	non-coding	G	94.4444	95.7447	93.75
TLR5			non-coding	A	5.55556	4.25532	6.25
TLR5	-20722	rs5744157	non-coding	C	97.619	92.5532	100
TLR5			non-coding	G	2.38095	7.44681	-
TLR5	-20685		non-coding	C	95.2381	100	100
TLR5			non-coding	G	4.7619	-	-
TLR5	-20329	rs851177	non-coding	C	95.2381	100	100
TLR5			non-coding	T	4.7619	-	-
TLR5	-20177	rs851178	non-coding	T	78.5714	55.3191	84.375
TLR5			non-coding	C	21.4286	44.6809	15.625
TLR5	-20160		non-coding	C	99.2063	100	100
TLR5			non-coding	T	0.793651	-	-
TLR5	-20153	rs851179	non-coding	G	80.9524	55.3191	85.4167
TLR5			non-coding	A	19.0476	44.6809	14.5833
TLR5	-20144		non-coding	A	100	97.8723	100
TLR5			non-coding	T	-	2.12766	-
TLR5	-20100	rs851180	non-coding	G	81.746	55.3191	84.375
TLR5			non-coding	A	18.254	44.6809	15.625
TLR5	-19948		non-coding	G	99.2063	100	100
TLR5			non-coding	A	0.793651	-	-
TLR5	-19862		non-coding	A	100	100	98.9583
TLR5			non-coding	G	-	-	1.04167
TLR5	-19852	rs851181	non-coding	C	18.254	44.6809	15.625
TLR5			non-coding	T	81.746	55.3191	84.375
TLR5	-19801		non-coding	T	99.2063	100	100
TLR5			non-coding	C	0.793651	-	-
TLR5	-19662	rs5744158	non-coding	A	96.0317	100	100
TLR5			non-coding	T	3.96825	-	-
TLR5	-19597		non-coding	A	99.2063	100	100
TLR5			non-coding	G	0.793651	-	-
TLR5	-53		non-coding	T	100	98.9362	96.875
TLR5			non-coding	C	-	1.06383	3.125
TLR5	-10	rs5744164	non-coding	C	99.2063	100	100
TLR5			non-coding	G	0.793651	-	-
TLR5	183	rs5744165	Synonymous	C	100	97.8723	100
TLR5			Synonymous	T	-	2.12766	-
TLR5	334	rs5744166	Non-synonymous	C	98.4127	100	100
TLR5			Non-synonymous	G	1.5873	-	-
TLR5	399		Synonymous	T	100	100	97.9167
TLR5			Synonymous	C	-	-	2.08333
TLR5	428	rs5744167	Non-synonymous	A	89.6825	100	100
TLR5			Non-synonymous	C	10.3175	-	-
TLR5	473		Non-synonymous	G	100	100	95.8333
TLR5			Non-synonymous	A	-	-	4.16667
TLR5	541		Non-synonymous	C	96.8254	91.4894	98.9583
TLR5			Non-synonymous	A	3.1746	8.51064	1.04167
TLR5	867		Synonymous	A	98.4127	100	100
TLR5			Synonymous	C	1.5873	-	-
TLR5	908		Non-synonymous	T	99.2063	100	100
TLR5			Non-synonymous	C	0.793651	-	-
TLR5	939		Non-synonymous	T	98.4127	100	100
TLR5			Non-synonymous	G	1.5873	-	-
TLR5	1090		Non-synonymous	T	99.2063	100	100
TLR5			Non-synonymous	G	0.793651	-	-
TLR5	1174	rs5744168	nonsense	C	96.8254	88.2979	98.9583
TLR5			nonsense	T	3.1746	11.7021	1.04167
TLR5	1191		Synonymous	A	99.2063	100	100
TLR5			Synonymous	C	0.793651	-	-
TLR5	1332	rs5744169	Synonymous	C	93.6508	100	100
TLR5			Synonymous	T	6.34921	-	-
TLR5	1459	rs5744171	Non-synonymous	C	97.619	100	100
TLR5			Non-synonymous	A	2.38095	-	-
TLR5	1775	rs2072493	Non-synonymous	A	98.4127	86.1702	70.8333
TLR5			Non-synonymous	G	1.5873	13.8298	29.1667
TLR5	1846	rs5744174	Non-synonymous	C	11.9048	43.617	15.625
TLR5			Non-synonymous	T	88.0952	56.383	84.375
TLR5	1855		Non-synonymous	G	100	100	98.9583
TLR5			Non-synonymous	A	-	-	1.04167
TLR5	1930	rs5744175	Non-synonymous	A	97.619	100	100
TLR5			Non-synonymous	T	2.38095	-	-
TLR5	2254		Non-synonymous	A	99.2063	100	100
TLR5			Non-synonymous	G	0.793651	-	-
TLR5	2493		Synonymous	A	99.2063	100	100
TLR5			Synonymous	G	0.793651	-	-
TLR5	2523	rs1053954	Synonymous	A	99.2063	94.6809	100
TLR5			Synonymous	G	0.793651	5.31915	-
TLR5	2537	rs5744177	Non-synonymous	A	97.619	100	100
TLR5			Non-synonymous	G	2.38095	-	-
TLR5	2567		Non-synonymous	C	100	100	98.9583
TLR5			Non-synonymous	T	-	-	1.04167
TLR6	-1085		non-coding	A	99.2063	100	100
TLR6			non-coding	G	0.793651	-	-
TLR6	-1074	rs6531666	non-coding	A	38.0952	75.5319	78.125
TLR6			non-coding	G	61.9048	24.4681	21.875
TLR6	-1053		non-coding	T	1.5873	-	-
TLR6			non-coding	C	98.4127	100	100
TLR6	-1052		non-coding	G	93.6508	100	100
TLR6			non-coding	A	6.34921	-	-
TLR6	-965	rs5743805	non-coding	C	63.4921	95.7447	81.25
TLR6			non-coding	T	36.5079	4.25532	18.75
TLR6	-951		non-coding	C	99.2063	100	100
TLR6			non-coding	T	0.793651	-	-
TLR6	-695		non-coding	G	100	96.8085	100
TLR6			non-coding	A	-	3.19149	-
TLR6	-673	rs5743806	non-coding	C	61.9048	24.4681	21.875
TLR6			non-coding	T	38.0952	75.5319	78.125
TLR6	-635		non-coding	G	98.4127	100	100
TLR6			non-coding	A	1.5873	-	-
TLR6	-572		non-coding	T	-	-	1.04167
TLR6			non-coding	C	100	100	98.9583
TLR6	-502	rs1039559	non-coding	T	86.5079	55.3191	68.75
TLR6			non-coding	C	13.4921	44.6809	31.25
TLR6	-410	rs1039560	non-coding	A	86.5079	55.3191	68.75
TLR6			non-coding	G	13.4921	44.6809	31.25
TLR6	359	rs5743808	Non-synonymous	C	10.3175	-	1.04167
TLR6			Non-synonymous	T	89.6825	100	98.9583
TLR6	382		Non-synonymous	C	100	100	97.9167
TLR6			Non-synonymous	G	-	-	2.08333
TLR6	492		Synonymous	G	100	98.9362	100
TLR6			Synonymous	T	-	1.06383	-
TLR6	581	rs5743809	Non-synonymous	T	92.8571	100	100
TLR6			Non-synonymous	C	7.14286	-	-
TLR6	628		Non-synonymous	G	100	100	98.9583
TLR6			Non-synonymous	A	-	-	1.04167
TLR6	629		Non-synonymous	C	100	100	98.9583
TLR6			Non-synonymous	G	-	-	1.04167
TLR6	740		Non-synonymous	G	96.0317	100	100
TLR6			Non-synonymous	A	3.96825	-	-
TLR6	745	rs5743810	Non-synonymous	C	97.619	71.2766	100
TLR6			Non-synonymous	T	2.38095	28.7234	-
TLR6	847		Non-synonymous	A	99.2063	100	100
TLR6			Non-synonymous	G	0.793651	-	-
TLR6	861	rs5743812	Synonymous	A	92.8571	100	100
TLR6			Synonymous	G	7.14286	-	-
TLR6	979	rs3796508	Non-synonymous	G	98.4127	100	98.9583
TLR6			Non-synonymous	A	1.5873	-	1.04167
TLR6	1083	rs3821985	Synonymous	C	32.5397	74.4681	78.125
TLR6			Synonymous	G	67.4603	25.5319	21.875
TLR6	1263	rs3775073	Synonymous	G	73.8095	25.5319	21.875
TLR6			Synonymous	A	26.1905	74.4681	78.125
TLR6	1280	rs5743815	Non-synonymous	T	100	98.9362	100
TLR6			Non-synonymous	C	-	1.06383	-
TLR6	1325		Non-synonymous	A	99.2063	100	100
TLR6			Non-synonymous	C	0.793651	-	-
TLR6	1393	rs5743816	Non-synonymous	G	92.8571	100	98.9583
TLR6			Non-synonymous	A	7.14286	-	1.04167
TLR6	1420	rs5743817	Non-synonymous	G	91.2698	100	100
TLR6			Non-synonymous	A	8.73016	-	-
TLR6	1421		Non-synonymous	C	99.2063	100	100
TLR6			Non-synonymous	T	0.793651	-	-
TLR6	1775	rs5743617	Non-synonymous	G	100	100	90.625
TLR6			Non-synonymous	T	-	-	9.375
TLR6	1932	rs5743818	Synonymous	T	97.619	79.7872	97.9167
TLR6			Synonymous	G	2.38095	20.2128	2.08333
TLR6	2069		Non-synonymous	A	96.8254	100	100
TLR6			Non-synonymous	C	3.1746	-	-
TLR6	2124		Non-synonymous	G	98.4127	100	100
TLR6			Non-synonymous	C	1.5873	-	-
TLR6	2420		3'-UTR	C	99.2063	100	100
TLR6			3'-UTR	A	0.793651	-	-
TLR6	2548		3'-UTR	G	93.6508	100	100
TLR6			3'-UTR	A	6.34921	-	-
TLR6	2563		3'-UTR	C	99.2063	100	100
TLR6			3'-UTR	A	0.793651	-	-
TLR6	2624		3'-UTR	C	99.2063	100	100
TLR6			3'-UTR	T	0.793651	-	-
TLR6	2625	rs5743824	3'-UTR	T	98.4127	100	100
TLR6			3'-UTR	C	1.5873	-	-
TLR6	2638		3'-UTR	C	100	98.9362	100
TLR6			3'-UTR	T	-	1.06383	-
TLR6	2712		non-coding	T	100	96.8085	100
TLR6			non-coding	C	-	3.19149	-
TLR6	2952		non-coding	G	99.2063	100	100
TLR6			non-coding	A	0.793651	-	-
TLR6	2974		non-coding	A	99.2063	100	100
TLR6			non-coding	G	0.793651	-	-
TLR6	3240	rs5743826	non-coding	G	91.2698	97.8723	100
TLR6			non-coding	A	8.73016	2.12766	-
TLR7	-1375		non-coding	T	97.7273	100	100
TLR7			non-coding	C	2.27273	-	-
TLR7	-712	rs5743712	non-coding	G	92.0455	100	100
TLR7			non-coding	C	7.95455	-	-
TLR7	-681	rs5743713	non-coding	C	97.7273	100	100
TLR7			non-coding	T	2.27273	-	-
TLR7	-643	rs5743714	non-coding	G	2.27273	-	-
TLR7			non-coding	C	97.7273	100	100
TLR7	-346	rs5743715	non-coding	T	96.5909	100	100
TLR7			non-coding	A	3.40909	-	-
TLR7	-262	rs5743716	non-coding	A	97.7273	100	100
TLR7			non-coding	C	2.27273	-	-
TLR7	-217		non-coding	G	98.8636	100	100
TLR7			non-coding	A	1.13636	-	-
TLR7	-120	rs2302267	non-coding	T	97.7273	97.0588	77.027
TLR7			non-coding	G	2.27273	2.94118	22.973
TLR7	40		non-coding	T	96.5909	100	100
TLR7			non-coding	C	3.40909	-	-
TLR7	172		non-coding	T	98.8636	100	100
TLR7			non-coding	C	1.13636	-	-
TLR7	208		non-coding	T	98.8636	100	100
TLR7			non-coding	C	1.13636	-	-
TLR7	438		non-coding	G	100	98.5294	100
TLR7			non-coding	C	-	1.47059	-
TLR7	461		non-coding	T	100	98.5294	100
TLR7			non-coding	C	-	1.47059	-
TLR7	17752	rs2074109	non-coding	T	100	98.5294	82.4324
TLR7			non-coding	C	-	1.47059	17.5676
TLR7	17753	rs5743778	non-coding	T	94.3182	100	100
TLR7			non-coding	A	5.68182	-	-
TLR7	17783	rs179009	non-coding	A	85.2273	77.9412	86.4865
TLR7			non-coding	G	14.7727	22.0588	13.5135
TLR7	17962	rs179008	Non-synonymous	A	86.3636	77.9412	98.6486
TLR7			Non-synonymous	T	13.6364	22.0588	1.35135
TLR7	18291		Synonymous	A	95.4545	100	100
TLR7			Synonymous	C	4.54545	-	-
TLR7	18584		Synonymous	C	98.8636	100	100
TLR7			Synonymous	T	1.13636	-	-
TLR7	18965	rs5743780	Synonymous	G	100	98.5294	100
TLR7			Synonymous	A	-	1.47059	-
TLR7	19273	rs5743781	Non-synonymous	C	100	98.5294	100
TLR7			Non-synonymous	T	-	1.47059	-
TLR7	20333	rs864058	Synonymous	G	76.1364	89.7059	94.5946
TLR7			Synonymous	A	23.8636	10.2941	5.40541
TLR7	20621		Synonymous	T	100	98.5294	100
TLR7			Synonymous	C	-	1.47059	-
TLR7	20753		Non-synonymous	A	98.8636	100	100
TLR7			Non-synonymous	C	1.13636	-	-
TLR7	20893		Non-synonymous	T	100	98.5294	100
TLR7			Non-synonymous	C	-	1.47059	-
TLR7	21017	rs5741881	Synonymous	A	77.2727	100	100
TLR7			Synonymous	G	22.7273	-	-
TLR8	-4824	rs3761624	non-coding	A	65.9091	77.9412	13.5135
TLR8			non-coding	G	34.0909	22.0588	86.4865
TLR8	-4495		non-coding	A	100	98.5294	100
TLR8			non-coding	G	-	1.47059	-
TLR8	-4296		non-coding	G	100	98.5294	100
TLR8			non-coding	A	-	1.47059	-
TLR8	-4284	rs5741883	non-coding	C	69.3182	67.6471	97.2973
TLR8			non-coding	T	30.6818	32.3529	2.7027
TLR8	-4232		non-coding	C	100	100	98.6486
TLR8			non-coding	T	-	-	1.35135
TLR8	-3973		non-coding	C	100	100	94.5946
TLR8			non-coding	A	-	-	5.40541
TLR8	-3808	rs3764879	non-coding	G	34.0909	22.0588	86.4865
TLR8			non-coding	C	65.9091	77.9412	13.5135
TLR8	-3758	rs5744043	non-coding	T	97.7273	97.0588	100
TLR8			non-coding	C	2.27273	2.94118	-
TLR8	-3679	rs3764880	non-coding/Non-synonymous	G	34.0909	22.0588	86.4865
TLR8			non-coding/Non-synonymous	A	65.9091	77.9412	13.5135
TLR8	-746	rs4830805	non-coding	G	71.5909	79.4118	20.2703
TLR8			non-coding	A	28.4091	20.5882	79.7297
TLR8	-558	rs1548731	non-coding	T	48.8636	22.0588	6.75676
TLR8			non-coding	C	51.1364	77.9412	93.2432
TLR8	-378		non-coding	T	97.7273	100	100
TLR8			non-coding	C	2.27273	-	-
TLR8	-59		non-coding	T	98.8636	100	100
TLR8			non-coding	C	1.13636	-	-
TLR8	8683	rs5744077	Non-synonymous	A	86.3636	100	100
TLR8			Non-synonymous	G	13.6364	-	-
TLR8	8733	rs5744078	Synonymous	C	85.2273	100	100
TLR8			Synonymous	T	14.7727	-	-
TLR8	9009	rs2159377	Synonymous	C	86.3636	82.3529	24.3243
TLR8			Synonymous	T	13.6364	17.6471	75.6757
TLR8	9216	rs5744079	Synonymous	C	98.8636	100	100
TLR8			Synonymous	T	1.13636	-	-
TLR8	9300	rs5744080	Synonymous	T	70.4545	35.2941	83.7838
TLR8			Synonymous	C	29.5455	64.7059	16.2162
TLR8	9483		Synonymous	T	98.8636	100	100
TLR8			Synonymous	C	1.13636	-	-
TLR8	9967	rs5744081	Synonymous	A	14.7727	-	-
TLR8			Synonymous	C	85.2273	100	100
TLR8	10020		Synonymous	C	100	100	98.6486
TLR8			Synonymous	G	-	-	1.35135
TLR8	10401		Synonymous	T	100	98.5294	100
TLR8			Synonymous	C	-	1.47059	-
TLR8	10608	rs2407992	Synonymous	C	90.9091	35.2941	83.7838
TLR8			Synonymous	G	9.09091	64.7059	16.2162
TLR8	10908	rs3747414	Synonymous	C	55.6818	69.1176	16.2162
TLR8			Synonymous	A	44.3182	30.8824	83.7838
TLR8	11442	rs5744084	Synonymous	C	86.3636	100	100
TLR8			Synonymous	A	13.6364	-	-
TLR8	11742		Synonymous	G	100	100	98.6486
TLR8			Synonymous	A	-	-	1.35135
TLR8	11801		3'-UTR	T	98.8636	100	100
TLR8			3'-UTR	A	1.13636	-	-
TLR8	11840	rs5741889	3'-UTR	C	14.7727	-	-
TLR8			3'-UTR	A	85.2273	100	100
TLR8	11871	rs5744086	3'-UTR	C	84.0909	95.5882	100
TLR8			3'-UTR	T	15.9091	4.41176	-
TLR8	11940	rs5744087	3'-UTR	C	87.5	100	100
TLR8			3'-UTR	G	12.5	-	-
TLR8	12013	rs5741890	3'-UTR	T	14.7727	-	-
TLR8			3'-UTR	A	85.2273	100	100
TLR8	12060	rs5744088	3'-UTR	G	85.2273	86.7647	91.8919
TLR8			3'-UTR	C	14.7727	13.2353	8.10811
TLR8	12103		3'-UTR	C	100	100	98.6486
TLR8			3'-UTR	T	-	-	1.35135
TLR9	-1486	rs187084	non-coding	C	27.7778	38.2979	40.625
TLR9			non-coding	T	72.2222	61.7021	59.375
TLR9	-1237	rs5743836	non-coding	C	38.0952	10.6383	-
TLR9			non-coding	T	61.9048	89.3617	100
TLR9	-1053	rs5743838	non-coding	G	90.4762	100	100
TLR9			non-coding	A	9.52381	-	-
TLR9	-859	rs5743839	non-coding	G	92.8571	100	100
TLR9			non-coding	A	7.14286	-	-
TLR9	-699		non-coding	G	99.2063	100	100
TLR9			non-coding	T	0.793651	-	-
TLR9	-546		non-coding	C	98.4127	100	100
TLR9			non-coding	T	1.5873	-	-
TLR9	-543		non-coding	A	99.2063	100	100
TLR9			non-coding	G	0.793651	-	-
TLR9	163		non-coding	T	97.619	100	100
TLR9			non-coding	C	2.38095	-	-
TLR9	199		non-coding	C	100	100	98.9583
TLR9			non-coding	T	-	-	1.04167
TLR9	329		non-coding	C	-	1.06383	-
TLR9			non-coding	T	100	98.9362	100
TLR9	352		non-coding	G	100	100	98.9583
TLR9			non-coding	C	-	-	1.04167
TLR9	629		non-coding	T	99.2063	100	100
TLR9			non-coding	C	0.793651	-	-
TLR9	1049		non-coding	G	99.2063	100	100
TLR9			non-coding	T	0.793651	-	-
TLR9	1050		non-coding	T	99.2063	100	100
TLR9			non-coding	A	0.793651	-	-
TLR9	1078		non-coding	G	99.2063	100	100
TLR9			non-coding	A	0.793651	-	-
TLR9	1174	rs352139	non-coding	G	61.9048	47.8723	41.6667
TLR9			non-coding	A	38.0952	52.1277	58.3333
TLR9	1227		Non-synonymous	C	94.4444	100	100
TLR9			Non-synonymous	T	5.55556	-	-
TLR9	1334		Synonymous	T	0.793651	-	-
TLR9			Synonymous	C	99.2063	100	100
TLR9	1655		Synonymous	C	96.8254	100	100
TLR9			Synonymous	A	3.1746	-	-
TLR9	1718		Synonymous	C	96.8254	100	100
TLR9			Synonymous	T	3.1746	-	-
TLR9	1739		Synonymous	C	99.2063	100	100
TLR9			Synonymous	T	0.793651	-	-
TLR9	2363		Synonymous	G	98.4127	100	100
TLR9			Synonymous	A	1.5873	-	-
TLR9	2849	rs352140	Synonymous	A	34.9206	47.8723	41.6667
TLR9			Synonymous	G	65.0794	52.1277	58.3333
TLR9	3802	rs5743845	Non-synonymous	G	99.2063	100	100
TLR9			Non-synonymous	A	0.793651	-	-
TLR9	3992		Synonymous	G	100	98.9362	100
TLR9			Synonymous	A	-	1.06383	-
TLR9	4154	rs445676	Synonymous	C	100	96.8085	100
TLR9			Synonymous	T	-	3.19149	-
TLR9	4443		3'-UTR	G	99.2063	100	100
TLR9			3'-UTR	C	0.793651	-	-
TLR10	-8422		non-coding	T	40.4762	4.25532	3.125
TLR10			non-coding	C	59.5238	95.7447	96.875
TLR10	-8416		non-coding	A	0.793651	-	-
TLR10			non-coding	G	99.2063	100	100
TLR10	-8393		non-coding	A	92.8571	100	100
TLR10			non-coding	G	7.14286	-	-
TLR10	-8392		non-coding	C	59.5238	95.7447	96.875
TLR10			non-coding	T	40.4762	4.25532	3.125
TLR10	-8376		non-coding	G	69.0476	97.8723	96.875
TLR10			non-coding	A	30.9524	2.12766	3.125
TLR10	-8218	rs10440316	non-coding	G	69.0476	97.8723	96.875
TLR10			non-coding	A	30.9524	2.12766	3.125
TLR10	-8185	rs10440315	non-coding	G	69.0476	97.8723	96.875
TLR10			non-coding	A	30.9524	2.12766	3.125
TLR10	-7836	rs9306966	non-coding	C	93.6508	100	100
TLR10			non-coding	T	6.34921	-	-
TLR10	-7803	rs10004521	non-coding	G	40.4762	4.25532	3.125
TLR10			non-coding	A	59.5238	95.7447	96.875
TLR10	-7587		non-coding	A	84.127	70.2128	56.25
TLR10			non-coding	T	15.873	29.7872	43.75
TLR10	-7585		non-coding	T	84.127	70.2128	56.25
TLR10			non-coding	A	15.873	29.7872	43.75
TLR10	-7583		non-coding	T	15.873	29.7872	43.75
TLR10			non-coding	A	84.127	70.2128	56.25
TLR10	-7522		non-coding	C	89.6825	98.9362	97.9167
TLR10			non-coding	T	10.3175	1.06383	2.08333
TLR10	-7513	rs10004195	non-coding	T	42.8571	34.0426	46.875
TLR10			non-coding	A	57.1429	65.9574	53.125
TLR10	-7467	rs10034903	non-coding	C	71.4286	34.0426	46.875
TLR10			non-coding	G	28.5714	65.9574	53.125
TLR10	-7449		non-coding	C	99.2063	100	100
TLR10			non-coding	T	0.793651	-	-
TLR10	-7422	rs10012017	non-coding	A	56.3492	34.0426	46.875
TLR10			non-coding	C	43.6508	65.9574	53.125
TLR10	-7419	rs10012016	non-coding	T	40.4762	4.25532	3.125
TLR10			non-coding	C	59.5238	95.7447	96.875
TLR10	-7368		non-coding	C	99.2063	100	100
TLR10			non-coding	A	0.793651	-	-
TLR10	-684		non-coding	T	98.4127	100	100
TLR10			non-coding	C	1.5873	-	-
TLR10	-664	rs10029775	non-coding	G	80.9524	92.5532	94.7917
TLR10			non-coding	A	19.0476	7.44681	5.20833
TLR10	-309	rs9998678	non-coding	A	80.9524	92.5532	94.7917
TLR10			non-coding	T	19.0476	7.44681	5.20833
TLR10	-306	rs9996228	non-coding	G	19.0476	7.44681	5.20833
TLR10			non-coding	T	80.9524	92.5532	94.7917
TLR10	-260	rs4274855	non-coding	G	99.2063	74.4681	59.375
TLR10			non-coding	A	0.793651	25.5319	40.625
TLR10	-244		non-coding	A	98.4127	100	100
TLR10			non-coding	T	1.5873	-	-
TLR10	-172	rs10856840	non-coding	T	19.0476	7.44681	5.20833
TLR10			non-coding	C	80.9524	92.5532	94.7917
TLR10	-25	rs10856839	non-coding	C	49.2063	17.0213	11.4583
TLR10			non-coding	A	50.7937	82.9787	88.5417
TLR10	1		Non-synonymous	A	99.2063	100	100
TLR10			Non-synonymous	G	0.793651	-	-
TLR10	39	rs10856838	Synonymous	T	50.7937	81.9149	88.5417
TLR10			Synonymous	A	49.2063	18.0851	11.4583
TLR10	153	rs10856837	Synonymous	A	19.0476	7.44681	4.16667
TLR10			Synonymous	G	80.9524	92.5532	95.8333
TLR10	175		Non-synonymous	C	98.4127	100	100
TLR10			Non-synonymous	A	1.5873	-	-
TLR10	270	rs11466648	Synonymous	A	88.0952	100	100
TLR10			Synonymous	G	11.9048	-	-
TLR10	287		Non-synonymous	A	100	98.9362	100
TLR10			Non-synonymous	G	-	1.06383	-
TLR10	487	rs11466649	Non-synonymous	G	98.4127	92.5532	95.8333
TLR10			Non-synonymous	T	1.5873	7.44681	4.16667
TLR10	721	rs11096957	Non-synonymous	A	44.4444	56.383	47.9167
TLR10			Non-synonymous	C	55.5556	43.617	52.0833
TLR10	771		Synonymous	C	99.2063	100	100
TLR10			Synonymous	T	0.793651	-	-
TLR10	781		Non-synonymous	C	99.2063	100	100
TLR10			Non-synonymous	G	0.793651	-	-
TLR10	857		Non-synonymous	A	100	98.9362	100
TLR10			Non-synonymous	G	-	1.06383	-
TLR10	892	rs11466651	Non-synonymous	G	98.4127	92.5532	94.7917
TLR10			Non-synonymous	A	1.5873	7.44681	5.20833
TLR10	909	rs11466652	Synonymous	A	64.2857	89.3617	93.75
TLR10			Synonymous	G	35.7143	10.6383	6.25
TLR10	977	rs11466653	Non-synonymous	T	98.4127	92.5532	94.7917
TLR10			Non-synonymous	C	1.5873	7.44681	5.20833
TLR10	1032	rs11096956	Synonymous	T	19.8413	32.9787	45.8333
TLR10			Synonymous	G	80.1587	67.0213	54.1667
TLR10	1064		Non-synonymous	T	99.2063	100	100
TLR10			Non-synonymous	C	0.793651	-	-
TLR10	1105	rs11096955	Non-synonymous	A	44.4444	56.383	47.9167
TLR10			Non-synonymous	C	55.5556	43.617	52.0833
TLR10	1108		nonsense	C	94.4444	100	100
TLR10			nonsense	T	5.55556	-	-
TLR10	1140		Synonymous	T	99.2063	100	100
TLR10			Synonymous	C	0.793651	-	-
TLR10	1142	rs11466655	Non-synonymous	G	97.619	92.5532	79.1667
TLR10			Non-synonymous	A	2.38095	7.44681	20.8333
TLR10	1418	rs11466657	Non-synonymous	T	100	97.8723	100
TLR10			Non-synonymous	C	-	2.12766	-
TLR10	1573	rs11466658	Non-synonymous	C	98.4127	97.8723	100
TLR10			Non-synonymous	T	1.5873	2.12766	-
TLR10	1807	rs11466659	Synonymous	C	88.0952	100	100
TLR10			Synonymous	T	11.9048	-	-
TLR10	2088		Non-synonymous	G	100	98.9362	100
TLR10			Non-synonymous	T	-	1.06383	-
TLR10	2172	rs10776483	Synonymous	T	80.1587	67.0213	54.1667
TLR10			Synonymous	C	19.8413	32.9787	45.8333
TLR10	2314		nonsense	C	100	98.9362	100
TLR10			nonsense	T	-	1.06383	-
TLR10	2323	rs4129009	Non-synonymous	A	99.2063	74.4681	62.5
TLR10			Non-synonymous	G	0.793651	25.5319	37.5
TLR10	2427	rs10776482	Synonymous	C	19.8413	32.9787	45.8333
TLR10			Synonymous	T	80.1587	67.0213	54.1667
TLR10	2473		3'-UTR	A	99.2063	100	100
TLR10			3'-UTR	G	0.793651	-	-
TLR10	2709	rs9715841	3'-UTR	G	19.8413	32.9787	45.8333
TLR10			3'-UTR	A	80.1587	67.0213	54.1667
TLR10	2723	rs9715769	3'-UTR	T	99.2063	74.4681	59.375
TLR10			3'-UTR	G	0.793651	25.5319	40.625
TLR10	2730	rs11466661	3'-UTR	A	83.3333	43.617	52.0833
TLR10			3'-UTR	C	16.6667	56.383	47.9167
TLR10	2783		3'-UTR	T	96.8254	100	100
TLR10			3'-UTR	C	3.1746	-	-
TLR10	2823	rs11466663	3'-UTR	C	88.8889	92.5532	100
TLR10			3'-UTR	T	11.1111	7.44681	-
TLR10	2875		3'-UTR	T	19.8413	32.9787	45.8333
TLR10			3'-UTR	C	80.1587	67.0213	54.1667
TLR10	2881		3'-UTR	G	93.6508	100	97.9167
TLR10			3'-UTR	A	6.34921	-	2.08333
TLR10	2906	rs7684250	3'-UTR	G	96.8254	100	100
TLR10			3'-UTR	A	3.1746	-	-
