# Supplementary material for: Evolutionary Dynamics of Human Toll-Like Receptors and Their Different Contributions to Host Defense
Source: PLoS Genet. 2009 Jul 17;5(7):e1000562. doi: 10.1371/journal.pgen.1000562 (PMC2702086; doi:10.1371/journal.pgen.1000562)
Supplement: Table S4 — Inferred haplotypes for each TLR and its corresponding tagging SNPs to be used in the different population groups to characterize SNPs with MAF>5%. (0.48 MB XLS) [file pgen.1000562.s014.xls]

## Sheet: TLR1
Table S4. Inferred haplotypes for TLR1 and tagging SNPs to be used in the different population groups to caracterize SNPs with MAF>5%.
TagSNP Africa
TagSNP Europe
TagSNP Asia
	-6737	-6622	-6537	-6419	-6399	-6375	-6010	-5755	-5748	-5740	-5644	-5610	-5567	-5560	-5531	-5490	-2750	-2725	-2696	-2676	-2611	-2501	-2461	-2393	-2381	-2299	-2192	-2076	-1894	-1786	-1747	-1712	-123	114	130	224	239	352	743	914	944	1054	1378	1482	1518	1584	1625	1661	1760
Ancestral	T	C	C	C	T	C	C	T	C	A	A	T	C	T	A	C	C	A	G	G	C	C	C	G	T	C	T	C	A	G	G	C	C	C	T	T	G	C	G	A	C	C	G	A	G	T	T	A	T
1	.	.	.	.	.	.	.	.	.	.	.	.	T	.	.	.	A	.	.	.	T	.	T	.	.	.	.	.	.	.	.	.	.	.	.	.	.	.	A	.	.	.	A	.	.	.	.	.	.
2	.	.	.	.	.	.	.	.	.	.	.	.	T	.	.	.	.	.	.	.	T	.	T	.	.	.	.	.	.	.	.	.	.	.	.	.	.	.	A	.	.	.	A	.	.	.	.	.	.
3	.	.	.	.	.	.	.	.	.	.	.	.	T	.	.	.	.	.	.	.	T	.	T	.	.	.	.	.	.	.	.	.	.	.	.	.	.	.	A	.	.	.	A	.	.	.	.	.	.
4	.	.	.	.	.	.	.	.	.	.	.	.	T	.	.	.	.	.	.	.	T	.	T	.	.	.	.	.	.	.	.	.	.	.	.	.	.	.	A	.	.	.	A	.	.	.	.	.	.
5	.	.	.	.	.	.	.	.	.	.	.	.	T	.	.	.	.	.	.	.	T	.	T	.	.	.	.	.	.	.	.	.	.	.	.	.	.	.	A	.	.	.	.	.	.	.	.	.	.
6	.	.	.	.	.	.	.	.	.	.	.	.	T	.	.	.	.	.	.	.	T	.	T	.	.	.	.	.	.	.	.	.	.	.	.	.	.	.	.	.	.	.	A	.	.	.	.	.	.
7	.	.	.	.	.	.	.	.	.	.	.	.	T	.	.	.	.	.	.	.	T	.	T	.	.	.	.	.	.	.	.	.	.	.	.	.	.	.	.	.	.	.	A	.	.	.	.	.	.
8	.	.	.	.	.	.	.	.	.	.	.	.	T	.	.	.	.	.	.	.	T	.	T	.	.	.	.	.	.	.	.	.	.	.	.	.	.	.	.	.	.	.	A	.	A	.	.	.	.
9	.	.	.	.	.	.	.	.	.	.	.	.	T	.	.	.	.	.	.	.	T	.	T	.	.	.	.	.	.	.	.	.	.	.	.	.	.	.	.	.	.	.	A	.	A	.	.	.	G
10	.	.	.	.	.	.	.	.	.	.	.	.	T	.	.	.	.	.	.	.	T	.	T	.	.	.	.	.	.	.	.	.	.	.	.	.	.	.	.	.	.	.	A	.	A	.	C	.	.
11	.	.	.	.	.	.	.	.	.	.	.	.	T	.	.	.	.	.	.	.	T	.	T	.	.	.	.	.	.	.	.	.	.	.	.	.	.	.	.	.	.	A	A	.	A	.	.	.	.
12	.	.	.	.	.	.	.	.	.	.	.	.	T	.	.	.	.	.	.	.	T	.	T	.	.	.	.	.	.	.	.	.	.	.	.	.	.	.	.	.	T	A	A	.	A	.	.	.	.
13	.	.	.	.	.	.	.	.	.	.	.	.	T	.	.	.	.	.	.	.	T	.	T	.	.	.	.	.	.	.	.	.	.	.	.	.	C	.	A	.	.	.	A	.	.	.	.	.	.
14	.	.	.	.	.	.	.	.	.	.	.	.	T	.	.	.	.	.	.	.	T	.	T	.	.	.	.	.	.	.	.	.	.	.	.	C	.	.	.	.	.	A	A	.	A	.	.	.	.
15	.	.	.	.	.	.	.	.	.	.	.	.	T	.	.	.	.	.	.	.	T	.	T	.	.	.	.	.	.	.	.	.	.	T	.	.	.	.	A	.	.	.	A	.	.	.	.	.	.
16	.	.	.	.	.	.	.	.	.	.	.	.	T	.	.	.	.	.	.	.	T	.	T	.	.	.	.	.	.	.	.	.	T	.	.	.	.	.	.	T	.	.	A	.	A	.	.	.	.
17	.	.	.	.	.	.	.	.	.	.	.	.	T	.	.	.	.	.	.	.	T	.	T	.	.	.	.	.	.	.	.	T	.	.	.	.	.	.	.	.	.	.	A	.	A	.	.	.	.
18	.	.	.	.	.	.	.	.	.	.	.	.	T	.	.	.	.	.	.	.	T	.	T	.	.	.	.	.	.	.	C	.	.	.	.	.	.	.	A	.	.	.	A	.	.	.	.	.	.
19	.	.	.	.	.	.	.	.	.	.	.	.	T	.	.	.	.	.	.	.	T	.	T	.	.	T	.	.	.	.	.	.	.	.	.	.	.	.	A	.	.	.	A	.	.	.	.	.	.
20	.	.	.	.	.	.	.	.	.	.	.	.	T	.	.	.	.	.	.	.	T	.	T	.	.	T	.	.	.	A	.	.	.	.	.	.	.	.	A	.	.	.	A	.	.	.	.	.	.
21	.	.	.	.	.	.	.	.	.	.	.	.	T	.	.	.	.	.	A	.	T	.	T	.	.	.	.	.	.	.	.	.	T	T	.	.	.	.	.	T	.	.	A	.	A	.	.	.	.
22	.	.	.	.	.	.	.	.	.	.	.	.	T	.	.	.	.	T	.	.	T	.	T	.	.	.	.	.	.	.	.	.	.	.	.	.	.	.	.	.	.	.	A	.	.	.	.	.	.
23	.	.	.	.	.	.	.	.	.	.	.	.	T	.	.	.	.	T	.	.	T	T	T	.	C	.	.	.	.	.	.	.	.	.	.	.	.	.	.	.	.	A	A	.	.	.	.	.	.
24	.	.	.	.	.	.	.	.	.	G	.	.	T	.	.	.	.	.	.	.	T	.	T	.	.	.	.	.	.	.	.	.	.	.	.	.	.	.	.	.	.	.	A	.	A	.	.	.	.
25	.	.	.	.	.	.	.	.	.	G	.	.	T	.	.	.	.	.	.	.	T	.	T	.	.	.	.	.	.	.	.	.	.	.	.	.	.	.	.	.	.	A	A	.	A	.	.	.	.
26	.	.	.	.	.	.	.	.	.	G	.	.	T	.	.	.	.	.	.	.	T	.	T	.	.	.	.	.	.	.	.	T	.	.	.	.	.	.	.	.	.	.	A	.	A	.	.	.	.
27	.	.	.	.	.	.	.	.	.	G	.	.	T	.	.	.	.	.	.	C	T	.	T	.	.	.	.	.	.	.	.	.	.	.	.	.	.	.	.	.	.	.	A	.	A	.	.	.	.
28	.	.	.	.	.	.	.	G	.	.	.	.	T	C	.	.	.	.	.	.	T	.	T	.	.	.	.	.	.	.	.	.	.	.	.	.	.	.	.	.	.	.	A	.	A	.	.	.	.
29	.	.	.	.	.	.	.	G	.	.	.	.	T	C	.	.	.	.	.	.	T	.	T	.	.	.	.	.	.	.	.	.	.	.	.	.	.	T	.	.	.	.	A	.	A	.	.	.	.
30	.	.	.	.	.	.	.	G	.	.	.	.	T	C	.	.	.	.	.	.	T	.	T	.	.	.	.	.	.	.	.	.	.	.	.	.	.	T	.	.	.	.	A	.	A	.	.	.	.
31	.	.	.	.	.	.	.	G	.	.	.	.	T	C	.	.	.	.	.	.	T	.	T	.	.	.	.	.	.	.	.	T	.	.	.	.	.	.	.	.	.	.	A	.	A	.	.	.	.
32	.	.	.	.	.	.	.	G	.	.	.	.	T	C	.	.	.	.	.	.	T	.	T	A	.	.	.	.	.	.	.	.	.	.	.	.	.	.	.	.	.	.	A	.	A	.	.	.	.
33	.	.	.	.	.	.	.	G	.	.	.	.	T	C	.	.	.	.	.	.	.	.	T	.	.	.	.	.	.	.	.	T	.	.	.	.	.	.	.	.	.	.	A	.	A	.	.	.	.
34	.	.	.	.	C	T	.	.	A	.	G	.	.	.	G	G	.	.	.	.	.	.	.	.	.	.	C	.	.	.	.	.	.	.	C	.	.	.	.	.	.	.	A	.	A	.	.	.	.
35	.	.	.	.	C	T	T	.	A	.	G	.	.	.	G	G	.	.	.	.	T	.	T	.	.	.	.	.	.	.	.	T	.	.	.	.	.	.	.	.	.	.	A	.	A	.	.	.	.
36	.	.	.	.	C	T	T	.	A	.	G	.	.	.	G	G	.	.	.	.	.	.	.	.	.	.	C	.	.	.	.	.	.	.	.	.	.	.	A	.	.	.	A	.	.	.	.	.	.
37	.	.	.	.	C	T	T	.	A	.	G	.	.	.	G	G	.	.	.	.	.	.	.	.	.	.	C	.	.	.	.	.	.	.	.	.	.	.	.	.	.	.	A	.	A	.	.	.	.
38	.	.	.	.	C	T	T	.	A	.	G	.	.	.	G	G	.	.	.	.	.	.	.	.	.	.	C	T	.	.	.	.	.	.	.	.	.	.	A	.	.	.	A	.	.	.	.	.	.
39	.	.	.	.	C	T	T	.	A	.	G	.	.	.	G	G	.	.	.	.	.	.	.	.	.	.	C	T	.	.	.	.	.	.	.	.	.	.	.	.	.	.	A	.	A	.	.	.	.
40	.	.	.	.	C	T	T	.	A	.	G	.	.	.	G	G	.	.	.	.	.	.	.	.	.	.	C	T	.	.	.	.	.	.	.	.	.	.	.	.	.	.	A	.	A	.	.	.	.
41	.	.	.	.	C	T	T	.	A	.	G	.	.	.	G	G	.	.	.	.	.	.	.	.	.	.	C	T	T	.	.	.	.	.	.	.	.	.	.	.	.	.	A	.	A	.	.	.	.
42	.	.	.	T	.	.	.	.	.	.	.	.	T	.	.	.	.	.	.	.	T	.	T	.	.	.	.	.	.	.	.	.	.	.	.	.	.	.	.	.	.	.	A	.	A	.	.	.	.
43	.	.	.	T	.	.	.	.	.	.	.	.	T	.	.	.	.	.	.	.	T	.	T	.	.	.	.	.	.	.	.	.	.	.	.	.	.	.	.	.	.	.	A	.	A	.	.	.	.
44	.	.	G	.	.	.	.	.	.	.	.	.	T	.	.	.	.	.	.	.	T	.	T	.	.	.	.	.	.	.	.	.	.	.	.	.	.	.	.	.	.	.	A	.	A	.	.	.	.
45	.	A	.	.	C	T	T	.	A	.	G	.	.	.	G	G	.	.	.	.	.	.	.	.	.	.	C	T	.	.	.	.	.	.	.	.	.	.	.	.	.	.	A	.	A	.	.	.	.
46	A	.	.	.	.	.	.	.	.	.	.	.	T	.	.	.	.	.	.	.	T	.	T	.	.	.	.	.	.	.	.	.	.	.	.	.	.	.	.	.	.	.	A	.	A	.	.	.	.
47	A	.	.	.	.	.	.	.	.	.	.	.	T	.	.	.	.	.	.	.	T	.	T	.	.	.	.	.	.	.	.	.	.	.	.	.	.	T	.	.	.	.	A	.	A	.	.	.	.
48	A	.	.	.	.	.	.	.	.	.	.	.	T	.	.	.	.	.	.	C	T	.	T	.	.	.	.	.	.	.	.	.	.	.	.	.	.	.	.	.	.	.	A	.	.	.	.	.	.
49	A	.	.	.	.	.	.	.	.	.	.	.	T	.	.	.	.	.	.	C	T	.	T	.	.	.	.	.	.	.	.	.	.	.	.	.	.	.	.	.	.	.	A	.	A	.	.	.	.
50	A	.	.	.	.	.	.	.	.	.	.	.	T	.	.	.	.	.	.	C	T	.	T	.	.	.	.	.	.	.	.	.	.	.	.	.	.	.	.	.	.	.	A	.	A	C	.	.	.
51	A	.	.	.	.	.	.	.	.	.	.	C	T	.	.	.	.	.	.	.	T	.	T	.	.	.	.	.	.	.	.	.	.	.	.	.	.	.	.	.	.	.	A	.	A	.	.	.	.
52	A	.	.	.	C	T	T	.	A	.	G	.	.	.	G	G	.	.	.	.	.	.	.	.	.	.	C	T	.	.	.	.	.	.	.	.	.	.	.	.	.	.	A	.	A	.	.	G	.
[truncated: 13 more columns]

## Sheet: TLR2
Table S4. Inferred haplotypes for TLR2 and tagging SNPs to be used in the different population groups to caracterize SNPs with MAF>5%.
TagSNP Africa
TagSNP Europe
TagSNP Asia
	-15731	-15683	-15677	-15607	-15371	-15253	-15191	-15190	-15185	-15001	114	265	597	927	1232	1339	1350	1623	1626	1712	1892	1906	2121	2258	FREQ (%)
Ancestral	A	G	C	A	A	C	G	C	A	C	C	A	C	G	C	C	T	C	C	G	C	A	T	G	Africa	Asia	Europe
1	.	.	.	.	.	.	A	.	.	.	.	.	.	.	.	.	.	.	.	.	.	.	.	.	16.6667	4.16667	27.6596
2	.	.	.	.	.	.	A	.	.	.	.	.	.	.	.	.	.	T	.	.	.	.	.	.	0.793651	-	5.31915
3	.	.	.	.	.	.	A	.	.	.	.	.	.	.	.	.	C	.	.	.	.	.	.	.	4.7619	27.0833	9.57447
4	.	.	.	.	.	.	A	.	.	.	.	.	.	A	T	.	.	.	.	.	.	.	.	.	-	-	1.06383
5	.	.	.	.	.	.	A	.	.	.	.	.	T	.	.	.	.	.	.	.	.	.	.	.	12.6984	25	14.8936
6	.	.	.	.	.	.	A	.	.	.	.	.	T	.	.	.	.	.	.	.	A	.	.	.	-	-	5.31915
7	.	.	.	.	.	.	A	.	.	.	.	G	.	.	.	T	.	.	.	.	.	.	.	.	-	-	1.06383
8	.	.	.	.	.	.	A	.	C	.	.	.	T	.	.	.	.	.	.	.	.	.	.	.	0.793651	-	-
9	.	.	.	.	G	.	A	.	.	G	.	.	.	.	.	.	C	.	.	A	.	.	.	.	0.793651	-	-
10	.	.	.	G	.	.	A	.	.	.	.	.	.	.	.	.	C	.	.	.	.	.	.	.	-	3.125	-
11	.	.	.	G	.	.	A	.	.	.	.	.	T	.	.	.	.	.	.	.	.	.	.	.	9.52381	33.3333	29.7872
12	.	.	.	G	.	.	A	.	.	.	.	.	T	.	.	.	.	.	.	.	.	.	.	A	-	-	2.12766
13	.	.	.	G	.	.	A	.	.	.	.	.	T	.	.	.	.	.	.	.	.	.	C	.	-	5.20833	2.12766
14	.	.	.	G	.	G	A	.	.	.	.	.	T	.	.	.	.	.	.	.	.	.	.	.	-	1.04167	-
15	.	.	T	.	.	.	A	.	.	.	.	.	T	.	.	.	.	.	.	.	.	.	.	.	0.793651	-	-
16	.	.	T	.	.	.	.	T	.	.	.	.	.	.	.	.	.	.	.	.	.	.	.	.	3.1746	-	-
17	.	A	.	G	.	.	A	.	.	.	.	.	T	.	.	.	.	.	.	.	.	.	.	.	0.793651	1.04167	-
18	G	.	.	.	.	.	A	.	.	.	.	.	.	.	.	.	.	.	.	.	.	.	.	.	29.3651	-	1.06383
19	G	.	.	.	.	.	A	.	.	.	.	.	.	.	.	.	.	.	G	.	.	.	.	.	0.793651	-	-
20	G	.	.	.	.	.	A	.	.	.	.	.	.	.	.	.	C	.	.	.	.	.	.	.	1.5873	-	-
21	G	.	.	.	.	.	A	.	.	.	.	.	T	.	.	.	.	.	.	.	.	.	.	.	13.4921	-	-
22	G	.	.	.	.	.	A	.	.	.	.	.	T	.	.	.	.	.	.	.	.	C	.	.	0.793651	-	-
23	G	.	.	.	.	.	A	.	.	.	A	.	T	.	.	.	.	.	.	.	.	.	.	.	3.1746	-	-

## Sheet: TLR3
Table S4. Inferred haplotypes for TLR3 and tagging SNPs to be used in the different population groups to caracterize SNPs with MAF>5%.
TagSNP Africa
TagSNP Europe
TagSNP Asia
	-8301	-8204	-8063	-7482	-7430	-7429	-7381	-7349	-7	346	498	803	962	1145	1399	1513	1638	1656	1890	1902	2391	2483	5794	5863	5905	5967	5986	6301	6444	6744	6771	6994	7276	7603	7610	8092	8095	8139	8203	8290	8494	FREQ (%)
ANCESTRAL	A	G	G	T	C	C	A	C	C	G	A	G	G	C	C	G	G	A	G	A	G	C	T	A	G	A	T	C	C	G	C	C	T	C	T	C	T	G	C	T	G	Africa	Asia	Europe
1	.	.	.	.	.	A	T	.	.	.	.	.	A	.	.	A	.	.	.	.	.	.	.	.	.	.	.	.	.	.	.	.	.	.	.	.	.	.	.	.	.	11.1111	3.125	1.06383
2	.	.	.	.	.	A	T	.	.	.	.	.	A	.	.	A	.	.	A	.	.	.	.	.	.	.	.	.	.	.	.	.	.	.	.	.	.	.	.	.	.	0.793651	-	-
3	.	.	.	.	.	.	.	.	.	.	.	.	A	.	.	.	.	G	.	.	.	.	.	.	.	.	.	T	.	.	.	.	.	.	.	.	.	.	.	.	.	3.1746	27.0833	35.1064
4	.	.	.	.	.	.	.	.	.	.	.	.	A	.	.	.	.	G	.	.	.	.	.	.	.	.	.	.	.	.	T	.	.	.	.	.	.	.	.	.	.	3.1746	-	-
5	.	.	.	.	.	.	.	.	.	.	.	.	A	.	.	.	.	G	.	.	.	.	.	.	.	.	.	.	.	.	.	.	.	.	.	.	.	.	.	.	.	1.5873	1.04167	-
6	.	.	.	.	.	.	.	.	.	.	.	.	A	.	.	.	.	G	.	.	.	.	.	.	.	.	.	.	.	.	.	.	.	.	.	T	.	.	.	.	.	3.1746	-	1.06383
7	.	.	.	.	.	.	.	.	.	.	.	.	A	.	.	.	.	G	.	.	.	.	.	.	.	.	.	.	T	.	.	.	.	.	.	.	.	.	.	.	.	-	8.33333	18.0851
8	.	.	.	.	.	.	.	.	.	.	.	.	A	.	.	.	.	G	.	.	.	.	.	.	.	.	G	.	T	.	.	.	.	.	.	.	.	.	.	.	.	0.793651	-	-
9	.	.	.	.	.	.	.	.	.	.	.	.	A	.	.	.	.	G	.	.	.	.	.	.	.	.	G	.	T	.	.	.	.	.	.	.	.	.	.	.	T	0.793651	-	-
10	.	.	.	.	.	.	.	.	.	.	.	.	A	.	.	.	.	G	.	.	.	.	.	.	A	.	.	.	.	.	.	.	.	.	.	T	G	.	.	.	.	3.1746	-	-
11	.	.	.	.	.	.	.	.	.	.	.	.	A	.	.	.	.	G	.	.	.	.	.	G	.	.	.	.	.	.	.	.	.	T	.	.	.	.	.	.	.	-	1.04167	-
12	.	.	.	.	.	.	.	.	.	.	.	.	A	.	.	.	.	G	.	.	.	.	C	.	.	.	.	.	.	.	.	.	.	.	.	.	.	.	.	.	.	0.793651	-	-
13	.	.	.	.	.	.	.	.	.	.	.	.	A	.	.	.	.	.	.	.	.	.	.	.	.	.	.	T	.	.	.	.	.	.	.	.	.	A	.	.	.	-	1.04167	-
14	.	.	.	.	.	.	.	.	.	.	.	.	A	.	.	.	.	.	.	.	.	.	.	.	.	.	.	.	.	.	T	.	.	.	.	.	.	.	.	.	.	0.793651	-	-
15	.	.	.	.	.	.	.	.	.	.	.	.	A	.	.	.	.	.	.	.	.	.	.	.	.	.	.	.	.	.	.	.	.	.	.	.	.	.	.	.	.	5.55556	-	-
16	.	.	.	.	.	.	.	.	.	.	.	.	A	.	.	.	.	.	.	.	.	.	.	.	.	.	.	.	.	.	.	.	.	T	.	.	.	.	.	.	.	15.0794	6.25	10.6383
17	.	.	.	.	.	.	.	.	.	.	.	.	A	.	.	.	.	.	.	G	.	.	.	.	.	.	.	.	.	.	.	.	.	.	.	.	.	.	.	.	.	0.793651	-	-
18	.	.	.	.	.	.	.	.	.	.	.	.	A	.	.	.	A	G	.	G	.	.	.	.	.	.	.	.	.	.	T	.	.	.	.	.	.	.	.	.	.	0.793651	-	-
19	.	.	.	.	.	.	.	.	.	.	.	.	A	.	.	.	A	G	.	G	.	.	.	.	.	.	.	.	.	.	.	.	.	.	.	.	.	.	.	.	.	7.14286	16.6667	22.3404
20	.	.	.	.	.	.	.	.	.	.	.	.	A	.	.	.	A	G	.	G	.	.	.	.	.	.	.	.	.	.	.	.	.	T	.	.	.	.	.	.	.	-	-	1.06383
21	.	.	.	.	.	.	.	.	.	.	.	.	A	.	.	.	A	G	.	G	.	.	.	.	.	.	.	.	T	.	.	.	.	.	.	.	.	.	.	.	.	-	3.125	-
22	.	.	.	.	.	.	.	.	.	.	.	.	A	.	.	.	A	G	.	G	.	.	.	.	A	.	.	.	.	.	.	.	.	.	.	T	G	.	.	.	.	0.793651	-	-
23	.	.	.	.	.	.	.	.	.	.	.	.	A	.	T	.	A	G	.	G	.	.	.	.	.	.	.	.	.	.	.	.	.	.	.	.	.	.	.	.	.	-	3.125	-
24	.	.	.	.	.	.	.	.	.	.	.	.	A	A	.	.	A	G	.	G	.	.	.	.	.	.	.	.	.	.	.	.	.	.	.	.	.	.	.	.	.	-	2.08333	-
25	.	.	.	.	.	.	.	.	.	.	.	.	.	.	.	.	.	.	.	.	.	.	.	.	.	.	.	.	.	.	.	.	.	.	.	.	.	.	.	.	.	0.793651	-	-
26	.	.	.	.	.	.	.	.	.	.	.	.	.	.	.	.	.	.	.	.	.	.	.	.	.	.	.	.	.	.	.	.	.	T	.	.	.	.	.	.	.	3.96825	-	-
27	.	.	.	.	.	.	.	.	.	.	.	.	.	.	.	.	.	.	.	.	.	.	.	.	.	.	.	.	T	A	.	.	.	.	.	.	.	.	.	.	.	0.793651	-	-
28	.	.	.	.	.	.	.	.	.	.	.	.	.	.	.	.	.	.	.	.	.	.	.	.	.	.	.	.	T	A	.	.	.	.	C	.	.	.	.	.	.	0.793651	-	-
29	.	.	.	.	.	.	.	.	.	.	.	.	.	.	.	.	.	.	.	.	.	.	.	.	.	.	G	.	T	.	.	.	.	.	.	.	.	.	.	.	.	1.5873	-	-
30	.	.	.	.	.	.	.	.	.	.	.	.	.	.	.	.	.	.	.	.	A	.	.	.	.	.	.	.	.	.	.	.	.	T	.	.	.	.	T	.	.	1.5873	-	-
31	.	.	.	.	.	.	.	.	.	.	.	A	A	.	.	.	.	G	.	.	.	.	.	.	.	.	.	.	T	A	.	A	.	.	.	.	.	.	.	.	.	1.5873	-	-
32	.	.	.	.	.	.	.	.	.	.	.	A	A	.	.	.	.	G	.	.	.	.	.	.	.	.	.	.	T	A	.	A	.	.	.	T	.	.	.	.	.	0.793651	-	-
33	.	.	.	.	.	.	.	.	.	.	.	A	A	.	.	.	.	G	.	.	.	.	.	.	.	.	.	.	T	A	.	A	.	T	.	.	.	.	.	.	.	1.5873	-	-
34	.	.	.	.	.	.	.	.	.	.	G	.	A	.	.	.	.	.	.	.	.	.	.	.	.	.	.	T	.	.	.	.	.	.	.	.	.	.	.	.	.	0.793651	-	-
35	.	.	.	.	.	.	.	.	.	.	G	.	A	.	.	.	.	.	.	.	.	.	.	.	.	.	.	.	.	.	.	.	.	.	.	.	.	.	.	.	.	1.5873	-	-
36	.	.	.	.	.	.	.	.	.	.	G	.	A	.	.	.	.	.	.	.	.	.	.	.	.	.	.	.	.	.	.	.	.	.	.	T	.	.	.	.	.	1.5873	-	-
37	.	.	.	.	.	.	.	.	.	.	G	.	A	.	.	.	.	.	.	.	.	.	.	.	.	.	.	.	T	.	.	.	.	.	.	.	.	.	.	.	.	0.793651	-	-
38	.	.	.	.	.	.	.	.	.	.	G	.	A	.	.	.	.	.	.	.	.	.	.	.	.	.	.	.	T	A	.	A	.	.	.	.	.	.	.	.	.	0.793651	-	-
39	.	.	.	.	.	.	.	.	.	A	.	.	A	.	.	.	A	G	.	G	.	.	.	.	.	.	.	.	.	.	.	.	.	.	.	.	.	.	.	.	.	-	2.08333	-
40	.	.	.	.	.	.	.	.	A	.	.	.	A	.	.	.	A	G	.	G	.	.	.	.	.	.	.	.	.	.	.	.	.	.	.	.	.	.	.	.	.	-	1.04167	-
41	.	.	.	.	.	.	.	.	A	.	.	.	A	.	.	.	A	G	.	G	.	.	.	.	.	.	.	.	.	.	.	.	.	.	.	T	.	.	.	.	.	5.55556	-	-
42	.	.	.	.	.	.	.	.	A	.	.	.	A	.	.	.	A	G	.	G	.	.	.	.	.	.	.	.	T	.	.	.	.	.	.	.	.	.	.	.	.	0.793651	-	4.25532
43	.	.	.	.	.	.	.	.	A	.	.	.	A	.	.	.	A	G	.	G	.	T	.	.	.	.	.	.	.	.	T	.	.	.	.	.	.	.	.	.	.	1.5873	-	-
44	.	.	.	.	.	.	.	.	A	.	.	.	A	.	.	.	A	G	.	G	.	T	.	.	.	.	.	.	T	.	.	.	.	.	.	.	.	.	.	.	.	4.7619	19.7917	6.38298
45	.	.	.	.	.	.	.	.	A	.	.	.	A	.	.	.	A	G	.	G	.	T	.	.	.	.	.	.	T	.	.	.	.	.	.	.	.	.	.	G	.	-	2.08333	-
46	.	.	.	.	.	.	.	T	.	.	.	.	A	.	.	.	.	.	.	G	.	.	.	.	.	.	.	.	.	.	.	.	.	.	.	T	.	.	.	.	.	0.793651	-	-
47	.	.	.	.	T	.	.	.	.	.	.	.	A	.	.	.	.	G	.	.	.	.	C	.	.	.	.	.	.	.	.	.	.	.	.	.	.	.	.	.	.	0.793651	-	-
48	.	.	.	.	T	.	.	.	.	.	G	.	A	.	.	.	.	.	.	.	.	.	.	.	.	.	.	.	.	.	.	.	.	.	.	.	.	.	.	.	.	0.793651	-	-
49	.	.	.	.	T	.	.	.	.	.	G	.	A	.	.	.	.	.	.	.	.	.	.	.	.	.	.	.	.	.	.	.	.	.	.	T	.	.	.	.	.	1.5873	-	-
50	.	.	.	.	T	.	.	.	.	.	G	.	A	.	.	.	.	.	.	.	.	.	.	.	.	.	.	.	T	.	.	.	.	.	.	.	.	.	.	.	.	0.793651	-	-
51	.	.	.	C	.	.	.	.	.	.	.	.	.	.	.	.	.	.	.	.	.	.	.	.	.	.	.	.	.	.	T	.	A	.	.	.	.	.	.	.	.	1.5873	-	-
52	.	.	.	C	.	.	.	.	.	.	.	.	.	.	.	.	.	.	.	.	.	.	.	.	.	G	.	.	.	.	T	.	A	.	.	.	.	.	.	.	.	0.793651	-	-
53	.	.	A	.	.	.	.	.	A	.	.	.	A	.	.	.	A	G	.	G	.	T	.	.	.	.	.	.	.	.	.	.	.	T	.	.	.	.	.	.	.	0.793651	-	-
54	.	T	.	.	.	.	.	.	A	.	.	.	A	.	.	.	A	G	.	G	.	T	.	.	.	.	.	.	T	.	.	.	.	.	.	.	.	.	.	.	.	-	2.08333	-
55	G	.	.	.	.	.	.	.	.	.	.	A	A	.	.	.	.	G	.	.	.	.	.	.	.	.	.	.	T	A	.	A	.	T	.	.	.	.	.	.	.	0.793651	-	-

## Sheet: TLR4
Table S4. Inferred haplotypes for TLR4 and tagging SNPs to be used in the different population groups to caracterize SNPs with MAF>5%.
TagSNP Africa
TagSNP Europe
TagSNP Asia
	-1033	-728	-665	-641	-533	-449	-259	-15	61	85	3608	3622	3748	4026	4070	4073	4216	4266	4284	4308	4359	4396	4529	4537	4541	4570	4608	4616	4624	4706	4803	4910	7917	7971	7995	8179	8552	8558	8811	8852	9076	9186	9207	9615	9632	9847	10048	10400	10579
Ancestral	G	G	G	T	A	A	G	G	G	T	A	A	A	T	T	C	C	T	A	A	T	A	C	C	C	A	A	C	C	T	C	C	G	C	C	A	A	T	G	C	G	G	C	G	T	C	G	A	C
1	.	.	.	.	.	.	.	.	.	.	.	.	.	.	.	.	.	.	.	.	.	.	.	.	.	.	.	.	.	.	.	.	.	T	.	.	.	.	.	.	.	.	.	.	.	.	.	.	.
2	.	.	.	.	.	.	.	.	.	.	.	.	.	.	.	.	.	.	.	.	.	.	.	.	.	.	.	.	.	.	.	.	.	T	.	.	.	.	.	.	.	.	.	.	.	.	.	.	.
3	.	.	.	.	.	.	.	.	.	.	.	.	.	.	.	.	.	.	.	.	.	.	.	.	.	.	.	.	.	.	.	.	.	T	.	.	.	.	.	.	.	.	.	.	.	.	.	.	.
4	.	.	.	.	.	.	.	.	.	.	.	.	.	.	.	.	.	.	.	.	.	.	.	.	.	.	.	.	.	.	.	.	.	T	.	.	.	.	.	.	.	.	.	.	.	.	.	.	.
5	.	.	.	.	.	.	.	.	.	.	.	.	.	.	.	.	.	.	.	.	.	.	.	.	.	.	.	.	.	.	.	.	.	T	.	.	.	.	.	.	.	.	.	.	.	.	.	.	.
6	.	.	.	.	.	.	.	.	.	.	.	.	.	.	.	.	.	.	.	.	.	.	.	.	.	.	.	.	.	.	.	.	.	T	.	.	.	.	.	.	.	.	.	.	.	.	.	.	.
7	.	.	.	.	.	.	.	.	.	.	.	.	.	.	.	.	.	.	.	.	.	.	.	.	.	.	.	.	.	.	.	.	.	T	.	.	.	.	.	.	.	.	.	.	.	.	.	.	.
8	.	.	.	.	.	.	.	.	.	.	.	.	.	.	.	.	.	.	.	.	.	.	.	.	.	.	.	.	.	.	.	.	.	T	.	.	.	.	.	.	.	.	.	.	.	.	.	.	.
9	.	.	.	.	.	.	.	.	.	.	.	.	.	.	.	.	.	.	.	.	.	.	.	.	.	.	.	.	.	.	.	.	.	T	.	.	.	.	.	.	.	.	.	.	.	.	.	.	.
10	.	.	.	.	.	.	.	.	.	.	.	.	.	.	.	.	.	.	.	.	.	.	.	.	.	.	.	.	.	.	.	.	.	T	.	.	.	.	.	.	.	.	.	.	.	.	.	.	.
11	.	.	.	.	.	.	.	.	.	.	.	.	.	.	.	.	.	.	.	.	.	.	.	.	.	.	.	.	.	.	.	.	.	T	.	.	.	.	.	.	.	.	.	.	.	.	.	.	.
12	.	.	.	.	.	.	.	.	.	.	.	.	.	.	.	.	.	.	.	.	.	.	.	.	.	.	.	.	.	.	.	.	.	T	.	.	.	.	.	.	.	.	.	.	.	.	.	.	.
13	.	.	.	.	.	.	.	.	.	.	.	.	.	.	.	.	.	.	.	.	.	.	.	.	.	.	.	.	.	.	.	.	.	T	.	.	.	.	.	.	.	.	.	A	.	.	.	.	.
14	.	.	.	.	.	.	.	.	.	.	.	.	.	.	.	.	.	.	.	.	.	.	.	.	.	.	.	.	.	.	.	.	.	T	.	.	.	.	.	.	A	.	.	.	.	.	.	.	.
15	.	.	.	.	.	.	.	.	.	.	.	.	.	.	.	.	.	.	.	.	.	.	.	.	.	.	.	.	.	.	.	.	.	T	.	.	.	.	T	.	.	.	.	.	.	.	.	.	.
16	.	.	.	.	.	.	.	.	.	.	.	.	.	.	.	.	.	.	.	.	.	.	.	.	.	.	.	.	.	.	.	.	.	T	.	.	G	.	.	.	.	.	.	.	.	.	.	.	.
17	.	.	.	.	.	.	.	.	.	.	.	.	.	.	.	.	.	.	.	.	.	.	.	.	.	.	.	.	.	.	.	.	.	T	.	G	.	.	.	.	.	.	.	.	.	.	.	.	.
18	.	.	.	.	.	.	.	.	.	.	.	.	.	.	.	.	.	.	.	.	.	.	.	.	.	.	.	.	.	.	A	.	.	T	.	.	.	.	.	.	.	.	.	.	.	.	.	.	.
19	.	.	.	.	.	.	.	.	.	.	.	.	.	.	.	.	.	.	.	.	.	.	.	.	.	.	.	.	.	.	A	.	.	T	.	.	.	.	.	.	.	.	.	.	.	.	.	.	.
20	.	.	.	.	.	.	.	.	.	.	.	.	.	.	.	.	.	.	.	.	.	.	.	.	.	.	.	.	T	.	.	.	.	T	.	.	.	.	.	.	.	.	.	.	.	.	.	.	.
21	.	.	.	.	.	.	.	.	.	.	.	.	.	.	.	.	.	.	.	.	.	.	.	.	.	.	.	T	.	.	.	.	.	T	.	.	.	.	.	.	.	.	.	.	.	.	.	.	.
22	.	.	.	.	.	.	.	.	.	.	.	.	.	.	.	.	.	.	.	.	.	.	A	.	.	.	.	.	.	.	.	.	.	T	.	.	.	.	.	.	.	.	.	.	.	.	.	.	.
23	.	.	.	.	.	.	.	.	.	.	.	.	.	.	.	.	.	.	.	.	.	G	.	.	.	.	.	.	.	.	.	.	.	.	.	.	.	.	.	.	.	.	.	.	.	.	.	.	.
24	.	.	.	.	.	.	.	.	.	.	.	.	.	.	.	.	.	.	.	.	C	.	.	.	.	.	.	.	.	.	.	.	.	T	.	.	.	.	.	.	.	T	.	.	.	.	.	.	.
25	.	.	.	.	.	.	.	.	.	.	.	.	.	.	.	.	G	.	.	.	.	.	.	.	.	.	.	.	.	.	.	.	.	T	.	.	.	.	.	.	.	.	.	.	.	.	.	.	.
26	.	.	.	.	.	.	.	.	.	.	.	.	.	.	.	T	.	.	.	.	.	.	.	.	.	.	.	.	.	.	.	.	.	T	.	.	.	.	.	.	.	.	.	.	.	.	.	.	.
27	.	.	.	.	.	.	.	.	.	.	.	.	.	A	.	.	.	.	.	.	.	.	.	.	.	.	.	.	.	.	.	.	.	T	.	.	.	.	.	.	.	.	.	.	.	.	.	.	.
28	.	.	.	.	.	.	.	.	.	.	.	.	.	A	.	.	.	.	.	.	.	.	.	.	.	.	.	.	.	.	.	.	.	T	.	.	.	.	.	.	.	.	.	.	.	.	.	.	.
29	.	.	.	.	.	.	.	.	.	.	.	C	.	.	.	.	.	.	.	.	.	.	.	.	.	.	.	.	.	.	.	.	.	T	.	.	.	.	.	.	.	.	.	.	.	.	.	.	.
30	.	.	.	.	.	.	.	.	.	.	.	C	.	.	.	.	.	.	.	.	.	.	.	.	.	.	.	.	.	.	.	.	.	T	.	.	.	.	.	.	.	.	.	.	C	.	.	.	.
31	.	.	.	.	.	.	.	.	.	.	.	C	.	.	.	.	.	.	.	.	.	.	.	.	.	.	.	.	.	.	.	.	.	T	.	.	G	.	.	T	.	.	.	.	.	.	.	.	.
32	.	.	.	.	.	.	.	.	.	.	.	C	.	.	.	.	.	.	.	.	.	.	.	T	.	.	.	.	.	.	.	.	.	.	.	.	.	.	.	.	.	.	.	.	.	.	.	.	.
33	.	.	.	.	.	.	.	.	.	.	.	C	.	.	.	.	.	.	.	.	.	.	.	T	.	.	.	.	.	.	.	.	.	.	.	.	.	.	.	.	.	.	.	.	.	.	.	.	T
34	.	.	.	.	.	.	.	.	.	.	.	C	.	.	.	.	.	.	G	.	.	.	.	.	.	.	.	.	.	.	.	.	.	T	.	.	.	.	.	.	.	.	.	.	.	.	.	.	.
35	.	.	.	.	.	.	.	.	.	.	.	C	.	.	.	.	.	C	.	.	.	.	.	.	.	.	.	.	.	.	.	.	.	T	.	.	.	.	.	.	.	.	.	.	.	.	.	.	.
36	.	.	.	.	.	.	.	.	.	.	G	.	.	.	.	.	.	.	.	G	.	.	.	.	.	.	.	.	.	.	.	.	.	T	.	.	.	.	.	.	.	.	.	.	.	.	.	.	.
37	.	.	.	.	.	.	.	.	.	.	G	.	.	.	.	.	.	.	.	G	.	.	.	.	.	.	.	.	.	.	.	.	.	T	.	.	.	C	.	.	.	.	.	.	.	.	.	.	.
38	.	.	.	.	.	.	.	.	.	.	G	.	.	.	.	.	.	.	.	G	.	.	.	.	.	.	.	.	.	.	.	.	.	T	.	.	G	.	.	.	.	.	.	.	.	.	.	.	.
39	.	.	.	.	.	.	.	.	.	.	G	.	.	.	.	.	.	.	.	G	.	.	.	.	.	.	.	.	.	C	.	.	.	.	.	.	.	.	.	.	.	.	.	.	.	.	.	.	.
40	.	.	.	.	.	.	.	.	.	.	G	.	.	.	.	.	.	.	.	G	.	.	.	.	T	.	G	.	.	.	.	.	.	T	.	.	.	.	.	.	.	.	.	.	.	.	.	.	.
41	.	.	.	.	.	.	.	.	.	.	G	.	.	.	.	.	.	.	.	G	.	.	.	.	T	.	G	.	.	.	.	.	.	T	.	.	.	.	.	.	.	T	.	.	.	.	.	.	.
42	.	.	.	.	.	.	.	.	.	.	G	.	.	.	.	.	.	.	.	G	.	.	.	.	T	.	G	.	.	.	.	.	.	.	.	.	.	.	.	.	.	.	.	.	.	.	.	.	.
43	.	.	.	.	.	.	.	.	.	.	G	.	.	.	.	.	.	.	.	G	.	.	.	.	T	.	G	.	.	.	.	.	.	.	.	.	.	.	.	.	.	.	.	.	.	.	.	.	.
44	.	.	.	.	.	.	.	.	.	.	G	.	.	.	.	.	.	.	.	G	.	.	.	.	T	G	G	.	.	.	.	.	A	.	.	.	.	.	.	.	.	.	.	.	.	.	.	.	.
45	.	.	.	.	.	.	.	.	.	.	G	.	C	.	.	.	.	.	.	G	.	.	.	.	T	.	G	.	.	.	.	.	.	.	.	.	.	.	.	.	.	.	.	.	C	.	.	.	.
46	.	.	.	.	.	.	.	.	C	.	.	.	.	.	.	.	.	.	.	.	.	.	.	.	.	.	.	.	.	.	.	.	.	T	.	.	.	.	.	.	.	.	.	.	.	.	.	.	.
47	.	.	.	.	.	.	C	.	.	.	.	.	.	.	.	.	.	.	.	.	.	.	.	.	.	.	.	.	.	.	.	.	.	T	.	.	.	.	.	.	.	.	.	.	.	.	.	.	.
48	.	.	.	.	.	C	.	.	.	.	.	.	.	.	.	.	.	.	.	.	.	.	.	.	.	.	.	.	.	.	.	.	.	T	.	.	.	.	.	.	.	.	.	.	.	.	.	.	.
49	.	.	.	.	G	.	.	.	.	.	.	C	.	.	.	.	.	.	.	.	.	.	.	.	.	.	.	.	.	.	.	.	.	T	.	.	G	.	.	.	.	T	.	.	.	.	.	.	.
50	.	.	.	C	.	.	.	.	.	.	.	.	.	.	.	.	.	.	.	.	.	.	.	.	.	.	.	.	.	.	.	.	.	T	.	.	.	.	.	.	.	.	.	.	.	T	.	.	.
51	.	.	C	.	.	.	.	.	.	.	.	.	.	.	.	.	.	.	.	.	.	.	.	.	.	.	.	.	.	.	.	.	.	T	.	.	.	.	.	.	.	.	.	.	.	.	.	.	.
52	.	.	C	.	.	.	.	.	.	.	.	.	.	.	.	.	.	.	.	.	.	.	.	.	.	.	.	.	.	.	.	.	.	T	.	.	.	.	.	.	.	.	.	.	.	.	.	.	.
53	.	C	.	.	.	.	.	.	.	.	.	.	.	.	.	.	.	.	.	.	.	.	.	.	.	.	.	.	.	.	.	.	.	T	.	.	.	.	.	.	.	.	.	.	.	.	.	.	.
54	.	C	.	.	.	.	.	.	.	.	.	.	.	.	.	.	.	.	.	.	.	.	.	.	.	.	.	.	.	.	.	.	.	T	.	.	.	.	.	.	.	.	.	.	.	.	.	.	.
55	.	C	.	.	.	.	.	.	.	.	.	.	.	.	.	.	.	.	.	.	.	.	.	.	.	.	.	.	.	.	.	.	.	T	.	.	.	.	.	.	.	.	.	.	.	.	.	.	.
56	.	C	.	.	.	.	.	.	.	.	.	.	.	.	.	.	.	.	.	.	.	.	.	.	.	.	.	.	.	.	.	.	.	T	.	.	.	.	.	.	.	.	.	.	.	.	A	.	.
57	.	C	.	.	.	.	.	.	.	.	.	.	.	.	.	.	.	.	.	.	.	.	.	.	.	.	.	.	.	.	.	.	.	T	T	.	.	.	.	.	.	.	.	.	.	.	.	.	.
58	.	C	.	.	.	.	.	.	.	.	.	.	.	.	G	.	.	.	.	.	.	.	.	.	.	.	.	.	.	.	.	.	.	T	.	.	G	.	.	.	.	.	.	.	.	.	.	.	.
59	A	.	.	.	.	.	.	A	.	C	.	.	.	.	.	.	.	.	.	.	.	.	.	.	.	.	.	.	.	.	.	T	.	T	.	.	.	.	.	.	.	.	T	.	.	.	.	G	.
[truncated: 20 more columns]

## Sheet: TLR5
Table S4. Inferred haplotypes for TLR5 and tagging SNPs to be used in the different population groups to caracterize SNPs with MAF>5%.
TagSNP Africa
TagSNP Europe
TagSNP Asia
	-24347	-24298	-24215	-24163	-23983	-23380	-23363	-23285	-23016	-22995	-22965	-22928	-22911	-22815	-22792	-22717	-22604	-22339	-22336	-22143	-22141	-22108	-22025	-22020	-21974	-21948	-21901	-21788	-21552	-21237	-21181	-20981	-20874	-20769	-20722	-20685	-20329	-20177	-20160	-20153	-20144	-20100	-19948	-19862	-19852	-19801	-19662	-19597	-53
Ancestral	A	A	G	G	T	T	G	A	A	A	G	A	A	G	T	G	T	G	C	C	C	C	C	T	G	T	G	G	C	G	G	C	T	G	C	C	C	T	C	G	A	G	G	A	C	T	A	A	T
1	.	G	.	.	.	G	C	G	.	.	.	.	T	.	.	.	.	A	.	.	.	.	.	.	.	C	.	.	.	.	.	.	C	.	.	.	.	C	.	.	.	.	.	.	T	.	.	.	.
2	.	G	.	.	.	G	C	G	.	.	.	.	T	.	.	.	.	A	.	.	.	.	.	.	.	C	.	.	.	.	.	.	C	.	.	.	.	C	.	A	.	A	.	.	.	.	.	.	.
3	.	G	.	.	.	G	C	G	.	.	.	.	T	.	.	.	.	A	.	.	.	.	.	.	.	C	.	.	.	.	.	.	.	.	.	.	.	.	.	.	.	.	.	.	T	.	.	.	.
4	.	G	.	.	.	G	C	G	.	.	.	.	T	.	.	.	.	A	.	.	.	.	.	.	.	C	.	.	.	.	.	.	.	.	.	.	.	.	.	.	.	.	.	.	T	.	.	.	.
5	.	G	.	.	.	G	C	G	.	.	.	.	T	.	.	.	.	A	.	.	.	.	.	.	.	C	.	.	.	.	.	.	.	.	.	.	.	.	.	.	.	.	.	.	T	.	.	.	.
6	.	G	.	.	.	G	C	G	.	.	.	.	T	.	.	.	.	A	.	.	.	.	.	.	.	C	.	.	.	.	.	.	.	.	.	.	.	.	.	.	.	.	A	.	T	.	.	.	.
7	.	G	.	.	.	G	C	G	.	.	.	.	T	.	.	.	.	A	.	.	.	.	.	.	.	C	.	.	.	.	.	.	.	.	.	.	.	C	.	A	.	A	.	.	.	.	.	.	.
8	.	G	.	.	.	G	C	G	.	.	.	.	T	.	.	.	.	A	.	.	.	.	.	.	.	C	.	.	.	.	.	.	.	.	.	.	T	.	.	.	.	.	.	.	T	.	.	.	.
9	.	G	.	.	.	G	C	G	.	.	.	.	T	.	.	.	.	A	.	.	.	.	.	.	.	C	.	.	.	.	.	.	.	.	.	.	T	.	.	.	.	.	.	.	T	.	T	.	.
10	.	G	.	.	.	G	C	G	.	.	.	.	T	.	.	.	.	A	.	.	.	.	.	.	.	C	.	.	.	.	A	.	.	.	.	.	.	.	.	.	.	.	.	.	T	.	.	.	.
11	.	G	.	.	.	G	C	G	.	.	.	.	T	.	.	.	.	A	.	.	.	.	.	.	.	C	A	.	.	.	.	.	C	.	.	.	.	C	.	A	.	A	.	.	.	.	.	.	.
12	.	G	.	.	.	G	C	G	.	.	.	.	T	.	.	T	.	A	.	.	.	.	.	.	.	C	.	.	.	.	.	.	C	.	.	.	.	.	.	.	.	.	.	.	T	.	.	.	.
13	.	G	.	.	.	G	C	G	.	.	.	.	T	.	.	T	.	A	.	.	.	.	.	.	.	C	.	.	.	.	.	.	C	.	.	.	.	.	.	.	.	.	.	.	T	.	.	.	.
14	.	G	.	.	.	G	C	G	.	.	.	.	T	.	.	T	.	A	.	.	.	.	.	.	.	C	.	.	.	.	.	.	C	.	.	.	.	C	.	A	.	A	.	.	.	.	.	.	.
15	.	G	.	.	.	G	C	G	.	.	.	.	T	.	.	T	.	A	.	.	.	.	.	.	.	C	.	.	.	.	.	.	C	.	.	.	.	C	.	A	.	A	.	.	.	.	.	.	.
16	.	G	.	.	.	G	C	G	.	.	.	.	T	.	.	T	.	A	.	.	.	.	.	.	.	C	.	.	.	.	.	.	C	.	.	.	.	C	.	A	.	A	.	.	.	.	.	.	.
17	.	G	.	.	.	G	C	G	.	.	.	.	T	.	.	T	.	A	.	.	.	.	.	.	.	C	.	.	.	.	.	.	C	.	.	.	.	C	.	A	.	A	.	.	.	.	.	.	.
18	.	G	.	.	.	G	C	G	.	.	.	.	T	.	.	T	.	A	.	.	.	.	.	.	.	C	.	.	.	.	.	.	.	.	.	.	.	C	.	A	.	A	.	.	.	.	.	.	.
19	.	G	.	.	.	G	C	G	.	.	.	.	T	.	.	T	.	A	.	.	.	.	.	.	A	C	.	.	.	.	.	.	C	.	.	.	.	C	.	A	.	A	.	.	.	.	.	.	.
20	.	G	.	.	.	G	C	G	.	.	.	.	T	.	C	.	.	A	.	.	.	.	.	.	.	C	.	.	G	.	.	.	C	.	.	.	.	.	.	.	.	.	.	.	T	.	.	.	.
21	.	G	.	.	.	G	C	G	.	.	.	.	T	.	C	.	.	A	.	.	.	.	.	.	.	C	.	.	G	.	.	.	C	A	.	.	.	C	.	A	.	A	.	.	.	.	.	.	.
22	.	G	.	.	.	G	C	G	.	.	.	.	T	A	.	T	.	A	.	.	.	.	.	.	.	C	.	.	.	.	.	.	C	.	.	.	.	C	.	A	.	A	.	.	.	.	.	.	.
23	.	G	.	.	.	G	C	G	.	.	C	.	T	.	.	.	.	A	.	.	.	.	.	.	.	C	.	.	.	.	.	.	C	.	.	.	.	.	.	.	.	.	.	.	T	.	.	.	.
24	.	G	.	.	.	G	C	G	.	.	C	.	T	.	.	.	.	A	.	.	.	.	.	.	.	C	.	.	.	.	.	.	C	.	.	.	.	.	.	.	.	.	.	.	T	.	.	.	.
25	.	G	.	.	.	G	C	G	.	.	C	.	T	.	.	.	.	A	.	.	.	.	.	.	.	C	.	.	.	.	.	.	C	.	.	.	.	.	.	.	.	.	.	.	T	.	.	.	.
26	.	G	.	.	.	G	C	G	.	.	C	.	T	.	.	.	.	A	.	.	.	.	.	.	.	C	.	.	.	.	.	.	C	.	.	.	.	.	.	.	.	.	.	.	T	.	.	.	.
27	.	G	.	.	.	G	C	G	.	.	C	.	T	.	.	.	.	A	.	.	.	.	.	.	.	C	.	.	.	.	.	.	C	.	.	.	.	.	.	.	.	.	.	.	T	.	.	.	.
28	.	G	.	.	.	G	C	G	.	.	C	.	T	.	.	.	.	A	.	.	.	.	.	.	.	C	.	.	.	.	.	.	C	.	.	.	.	.	.	.	.	.	.	.	T	.	.	.	.
29	.	G	.	.	.	G	C	G	.	.	C	.	T	.	.	.	.	A	.	.	.	.	.	.	.	C	.	.	.	.	.	.	C	.	.	.	.	.	.	.	.	.	.	.	T	.	.	.	.
30	.	G	.	.	.	G	C	G	.	.	C	.	T	.	.	.	.	A	.	.	.	.	.	.	.	C	.	.	.	.	.	.	C	.	.	.	.	.	.	.	.	.	.	.	T	.	.	G	.
31	.	G	.	.	.	G	C	G	.	.	C	.	T	.	.	.	.	A	.	.	.	.	.	.	.	C	.	.	.	.	.	.	C	.	.	.	.	.	.	.	.	.	.	G	T	.	.	.	.
32	.	G	.	.	.	G	C	G	.	.	C	.	T	.	.	.	.	A	.	.	.	.	.	.	.	C	.	.	.	.	.	.	C	.	.	.	.	.	.	.	T	.	.	.	T	.	.	.	.
33	.	G	.	.	.	G	C	G	.	.	C	.	T	.	.	.	.	A	.	.	.	.	.	.	.	C	.	.	.	.	.	.	C	.	.	.	.	.	T	.	.	.	.	.	T	.	.	.	.
34	.	G	.	.	.	G	C	G	.	.	C	.	T	.	.	.	.	A	.	.	.	.	.	.	.	C	.	.	.	.	.	.	C	.	.	.	.	C	.	.	.	A	.	.	.	.	.	.	.
35	.	G	.	.	.	G	C	G	.	.	C	.	T	.	.	.	.	A	.	.	.	.	.	.	.	C	.	.	.	.	.	.	C	.	.	.	.	C	.	A	.	A	.	.	.	.	.	.	.
36	.	G	.	.	.	G	C	G	.	.	C	.	T	.	.	.	.	A	.	.	.	.	.	.	.	C	.	.	.	.	.	.	C	.	.	.	.	C	.	A	.	A	.	.	.	.	.	.	.
37	.	G	.	.	.	G	C	G	.	.	C	.	T	.	.	.	.	A	.	.	.	.	.	.	.	C	.	.	.	.	.	.	C	.	G	.	.	.	.	.	.	.	.	.	T	.	.	.	.
38	.	G	.	.	.	G	C	G	.	.	C	.	T	.	.	.	.	A	.	.	.	.	.	.	.	C	.	.	.	.	.	.	C	.	G	.	.	.	.	.	.	.	.	.	T	.	.	.	.
39	.	G	.	.	.	G	C	G	.	.	C	.	T	.	.	.	.	A	.	.	.	.	.	.	.	C	.	.	.	.	.	A	C	.	.	.	.	.	.	.	.	.	.	.	T	.	.	.	.
40	.	G	.	.	.	G	C	G	.	.	C	.	T	.	.	.	.	A	.	.	.	.	.	.	.	C	.	.	.	A	.	.	C	.	.	.	.	.	.	.	.	.	.	.	T	.	.	.	.
41	.	G	.	.	.	G	C	G	.	.	C	.	T	.	.	.	.	A	.	.	.	.	.	.	.	C	.	A	.	.	.	.	C	.	.	.	.	.	.	.	.	.	.	.	T	.	.	.	.
42	.	G	.	.	.	G	C	G	.	.	C	.	T	.	.	.	.	A	.	.	.	.	.	G	.	C	.	.	.	.	.	.	C	.	.	.	.	.	.	.	.	.	.	.	T	.	.	.	.
43	.	G	.	.	.	G	C	G	.	.	C	.	T	.	.	.	.	A	.	T	.	.	T	.	.	C	.	.	.	.	.	.	C	.	.	.	.	.	.	.	.	.	.	.	T	.	.	.	.
44	.	G	.	.	.	G	C	G	.	.	C	.	T	.	.	.	.	A	G	.	.	.	.	.	.	C	.	.	.	.	.	.	C	.	.	.	.	.	.	.	.	.	.	.	T	.	.	.	.
45	.	G	.	.	.	G	C	G	.	.	C	.	T	.	C	.	.	A	.	.	.	.	.	.	.	C	.	.	G	.	.	.	C	.	.	.	.	.	.	.	.	.	.	.	T	.	.	.	.
46	.	G	.	.	.	G	C	G	G	.	C	.	T	.	.	.	.	A	.	.	.	.	.	.	.	C	.	.	.	.	.	.	C	.	.	.	.	.	.	.	.	.	.	.	T	.	.	.	.
47	.	G	.	.	.	G	.	G	.	.	.	.	T	.	.	.	.	A	.	.	.	.	.	.	.	C	.	.	.	.	.	.	C	.	.	.	.	C	.	A	.	A	.	.	.	.	.	.	.
48	.	G	.	.	C	.	C	.	.	.	.	.	.	.	.	.	.	.	.	.	.	G	.	.	.	.	.	.	.	.	.	.	C	.	.	.	.	.	.	.	.	.	.	.	T	.	.	.	.
49	.	G	.	.	C	.	C	.	.	.	.	.	.	.	.	.	.	.	.	.	.	G	.	.	.	.	.	.	.	.	.	.	C	A	.	G	.	C	.	A	.	A	.	.	.	.	.	.	.
50	.	G	.	.	C	.	C	.	.	.	.	.	.	.	.	.	.	.	.	.	.	G	.	.	.	.	.	.	.	.	.	.	C	A	.	G	.	C	.	A	.	A	.	.	.	.	.	.	.
51	.	G	.	.	C	.	C	.	.	.	.	.	.	.	.	.	.	.	.	.	.	G	.	.	.	.	.	.	.	.	.	.	C	A	.	G	.	C	.	A	.	A	.	.	.	.	.	.	.
52	.	G	.	.	C	.	C	.	.	.	.	G	.	.	.	.	.	.	.	.	.	.	.	.	.	.	.	.	.	.	.	.	C	A	.	.	.	C	.	A	.	.	.	.	T	C	.	.	.
53	.	G	.	.	C	.	C	.	.	G	.	.	.	.	.	.	.	.	.	.	.	.	.	.	.	.	.	.	.	.	.	.	C	.	.	.	.	.	.	.	.	.	.	.	T	.	.	.	.
54	.	G	.	.	C	.	C	.	.	G	.	.	.	.	.	.	.	.	.	.	.	.	.	.	.	.	.	.	.	.	.	.	C	.	.	.	.	.	.	.	.	.	.	.	T	.	.	.	.
55	.	G	.	.	C	.	C	.	.	G	.	.	.	.	.	.	.	.	.	.	.	.	.	.	.	.	.	.	.	.	.	.	C	A	.	.	.	.	.	.	.	.	.	.	T	.	.	.	.
56	.	G	.	.	C	.	C	.	.	G	.	.	.	.	.	.	.	.	.	.	.	.	.	.	.	.	.	.	.	.	.	.	C	A	.	.	.	C	.	A	.	A	.	.	.	.	.	.	C
57	.	G	.	.	C	.	C	.	.	G	.	.	.	.	.	.	C	.	.	.	.	.	.	.	.	.	.	.	.	.	.	.	C	A	.	.	.	.	.	.	.	.	.	.	T	.	.	.	.
58	.	G	.	A	.	G	C	G	.	.	.	.	T	.	.	.	.	A	.	.	T	.	.	.	.	C	.	.	.	.	.	.	C	.	.	.	.	.	.	.	.	.	.	.	T	.	.	.	.
59	.	G	C	.	.	G	C	G	.	.	.	.	T	.	.	T	.	A	.	.	.	.	.	.	.	C	.	.	.	.	.	.	C	.	.	.	.	.	.	.	.	.	.	.	T	.	.	.	.
60	.	.	.	.	.	G	C	G	.	.	.	.	T	.	.	T	.	A	.	.	.	.	.	.	.	C	.	.	.	.	.	.	C	.	.	.	.	C	.	A	.	A	.	.	.	.	.	.	.
61	G	G	.	.	.	G	C	G	.	.	.	.	T	.	.	T	.	A	.	.	.	.	.	.	.	C	.	.	.	.	.	.	C	.	.	.	.	.	.	.	.	.	.	.	T	.	.	.	.
[truncated: 27 more columns]

## Sheet: TLR6
Table S4. Inferred haplotypes for TLR6 and tagging SNPs to be used in the different population groups to caracterize SNPs with MAF>5%.
TagSNP Africa
TagSNP Europe
TagSNP Asia
	-1085	-1074	-1053	-1052	-965	-951	-695	-673	-635	-572	-502	-410	359	382	492	581	628	629	740	745	847	861	979	1083	1263	1280	1325	1393	1420	1421	1775	1932	2069	2124	2420	2548	2563	2624	2625	2638	2712	2952	2974	3240	FREQ (%)
Ancestral	A	A	T	G	C	C	G	C	G	T	T	A	C	C	G	T	G	C	G	C	A	A	G	C	G	T	A	G	G	C	G	T	A	G	C	G	C	C	T	C	T	G	A	G	Africa	Asia	Europe
1	.	G	C	.	.	.	.	.	.	C	.	.	T	.	.	.	.	.	.	.	.	.	.	G	.	.	.	.	.	.	.	.	.	.	.	.	.	.	.	.	.	.	.	.	4.7619	-	-
2	.	G	C	.	.	.	.	.	.	C	.	.	T	.	.	.	.	.	.	.	.	.	.	G	.	.	.	.	.	.	.	G	.	.	.	.	.	.	.	.	.	.	.	.	2.38095	2.08333	19.1489
3	.	G	C	.	.	.	.	.	.	C	.	.	T	.	.	.	.	.	.	.	.	.	.	G	.	C	.	.	.	.	.	G	.	.	.	.	.	.	.	T	.	.	.	.	-	-	1.06383
4	.	G	C	.	.	.	.	.	.	C	.	.	T	.	.	C	.	.	.	.	.	G	.	G	.	.	.	.	.	.	.	.	.	.	.	.	.	.	.	.	.	.	.	A	0.793651	-	-
5	.	G	C	.	.	.	.	.	.	C	.	.	.	.	.	.	.	.	.	.	.	.	.	G	.	.	.	.	.	.	.	.	.	.	.	.	.	.	.	.	.	.	.	.	1.5873	-	-
6	.	G	C	.	.	.	.	.	.	C	.	.	.	.	.	.	.	.	.	.	.	.	.	G	.	.	.	A	.	.	.	.	.	.	.	.	.	.	.	.	.	.	.	.	3.96825	-	-
7	.	G	C	.	.	.	.	.	.	C	.	.	.	.	.	.	.	.	.	.	.	.	.	G	.	.	.	A	.	.	.	.	.	.	.	.	.	.	C	.	.	.	.	.	1.5873	-	-
8	.	G	C	.	.	.	.	.	.	C	.	.	.	.	.	.	.	.	.	.	.	.	A	G	.	.	.	.	.	.	.	.	.	.	.	.	.	.	.	.	.	.	.	.	0.793651	1.04167	-
9	.	G	C	.	.	.	.	.	.	C	.	.	.	.	.	.	.	.	.	.	.	.	A	G	.	.	.	.	.	.	.	.	.	.	.	.	.	.	.	.	.	A	.	.	0.793651	-	-
10	.	G	C	.	T	.	.	.	.	C	.	.	T	.	.	.	.	.	.	.	.	.	.	G	.	.	.	.	.	.	.	.	.	.	.	.	.	.	.	.	.	.	.	.	23.8095	17.7083	1.06383
11	.	G	C	.	T	.	.	.	.	C	.	.	T	.	.	.	.	.	.	.	.	.	.	G	.	.	.	.	.	.	.	.	.	.	.	.	.	.	.	.	.	.	.	A	3.1746	-	2.12766
12	.	G	C	.	T	.	.	.	.	C	.	.	T	.	.	.	.	.	.	.	.	.	.	G	.	.	.	.	.	.	.	.	.	.	.	.	.	T	.	.	.	.	.	A	0.793651	-	-
13	.	G	C	.	T	.	.	.	.	C	.	.	T	.	.	.	.	.	.	.	.	.	.	G	.	.	.	.	.	.	.	.	C	.	.	.	.	.	.	.	.	.	.	.	3.1746	-	-
14	.	G	C	.	T	.	.	.	.	C	.	.	T	.	.	.	.	.	.	.	.	.	.	G	.	.	.	A	.	.	.	.	.	.	.	.	.	.	.	.	.	.	.	.	1.5873	-	-
15	.	G	C	.	T	.	.	.	.	C	.	.	T	.	.	.	.	.	A	.	.	.	.	G	.	.	.	.	.	.	.	.	.	.	.	.	.	.	.	.	.	.	.	A	3.96825	-	-
16	.	G	C	.	T	.	.	.	.	C	.	.	T	.	.	.	.	G	.	.	.	.	.	G	.	.	.	.	.	.	.	.	.	.	.	.	.	.	.	.	.	.	.	.	-	1.04167	-
17	.	G	C	.	T	.	.	.	.	C	.	.	T	.	T	.	.	.	.	.	.	.	.	G	.	.	.	.	.	.	.	.	.	.	.	.	.	.	.	.	.	.	.	.	-	-	1.06383
18	.	G	C	A	.	.	.	.	.	C	.	.	T	.	.	.	.	.	.	.	.	.	.	G	.	.	.	.	.	.	.	.	.	.	.	A	.	.	.	.	.	.	.	.	3.96825	-	-
19	.	G	C	A	.	.	.	.	A	C	.	.	T	.	.	.	.	.	.	.	.	.	.	G	.	.	.	.	.	.	.	.	.	C	.	A	.	.	.	.	.	.	.	.	1.5873	-	-
20	.	G	C	A	.	T	.	.	.	C	.	.	T	.	.	.	.	.	.	.	.	.	.	G	.	.	.	.	.	.	.	.	.	.	.	A	A	.	.	.	.	.	.	.	0.793651	-	-
21	.	G	.	.	.	.	.	.	.	C	.	.	.	.	.	.	.	.	.	.	.	.	.	G	.	.	.	.	.	.	.	.	.	.	.	.	.	.	.	.	.	.	.	.	1.5873	-	-
22	.	.	C	.	.	.	.	T	.	C	.	.	T	.	.	.	.	.	.	.	.	.	.	G	.	.	.	.	.	.	.	.	.	.	.	.	.	.	.	.	.	.	.	.	5.55556	-	1.06383
23	.	.	C	.	.	.	.	T	.	C	.	.	T	.	.	.	.	.	.	.	.	.	.	.	A	.	.	.	.	.	.	.	.	.	.	.	.	.	.	.	.	.	.	.	3.96825	45.8333	26.5957
24	.	.	C	.	.	.	.	T	.	C	.	.	T	.	.	.	.	.	.	.	.	.	.	.	A	.	.	.	A	.	.	.	.	.	.	.	.	.	.	.	.	.	.	.	7.93651	-	-
25	.	.	C	.	.	.	.	T	.	C	.	.	T	.	.	.	.	.	.	.	.	.	.	.	A	.	.	A	.	.	.	.	.	.	.	.	.	.	.	.	.	.	.	.	-	1.04167	-
26	.	.	C	.	.	.	.	T	.	C	.	.	T	.	.	.	.	.	.	.	.	.	.	.	A	.	C	.	A	.	.	.	.	.	.	.	.	.	.	.	.	.	.	.	0.793651	-	-
27	.	.	C	.	.	.	.	T	.	C	.	.	T	.	.	C	.	.	.	.	.	G	.	.	.	.	.	.	.	.	.	.	.	.	.	.	.	.	.	.	.	.	.	.	6.34921	-	-
28	.	.	C	.	.	.	.	T	.	C	C	G	T	.	.	.	.	.	.	.	.	.	.	.	A	.	.	.	.	.	.	.	.	.	.	.	.	.	.	.	.	.	.	.	11.1111	17.7083	15.9574
29	.	.	C	.	.	.	.	T	.	C	C	G	T	.	.	.	.	.	.	.	.	.	.	.	A	.	.	.	.	.	T	.	.	.	.	.	.	.	.	.	.	.	.	.	-	9.375	-
30	.	.	C	.	.	.	.	T	.	C	C	G	T	.	.	.	.	.	.	T	.	.	.	.	A	.	.	.	.	.	.	.	.	.	.	.	.	.	.	.	.	.	.	.	1.5873	-	28.7234
31	.	.	C	.	.	.	.	T	.	C	C	G	T	.	.	.	.	.	.	T	G	.	.	.	A	.	.	.	.	.	.	.	.	.	.	.	.	.	.	.	.	.	.	.	0.793651	-	-
32	.	.	C	.	.	.	.	T	.	C	C	G	T	.	.	.	A	.	.	.	.	.	.	.	A	.	.	.	.	.	.	.	.	.	.	.	.	.	.	.	.	.	.	.	-	1.04167	-
33	.	.	C	.	.	.	.	T	.	C	C	G	T	G	.	.	.	.	.	.	.	.	.	.	A	.	.	.	.	.	.	.	.	.	.	.	.	.	.	.	.	.	.	.	-	2.08333	-
34	.	.	C	.	.	.	.	T	.	.	C	G	T	.	.	.	.	.	.	.	.	.	.	.	A	.	.	.	.	.	.	.	.	.	.	.	.	.	.	.	.	.	.	.	-	1.04167	-
35	.	.	C	.	.	.	A	T	.	C	.	.	T	.	.	.	.	.	.	.	.	.	.	.	A	.	.	.	.	.	.	.	.	.	.	.	.	.	.	.	C	.	.	.	-	-	3.19149
36	G	G	C	.	.	.	.	.	.	C	.	.	T	.	.	.	.	.	.	.	.	.	.	G	.	.	.	.	.	T	.	.	.	.	A	.	.	.	.	.	.	.	G	.	0.793651	-	-

## Sheet: TLR7
Table S4. Inferred haplotypes for TLR7 and tagging SNPs to be used in the different population groups to caracterize SNPs with MAF>5%.
TagSNP Africa
TagSNP Europe
TagSNP Asia
	-1375	-712	-681	-643	-346	-262	-217	-120	40	172	208	438	461	17752	17753	17783	17962	18291	18584	18965	19273	20333	20621	20753	20893	21017	FREQ (%)
Ancestral	T	G	C	G	T	A	G	T	T	T	T	G	T	T	T	A	A	A	C	G	C	G	T	A	T	A	Africa	Asia	Europe
1	.	.	.	C	.	.	.	.	.	.	.	.	.	.	A	.	.	.	.	.	.	.	.	.	.	G	3.40909	-	-
2	.	.	.	C	.	.	.	.	.	.	.	.	.	.	.	G	.	.	.	.	.	.	.	.	.	.	2.27273	12.1622	-
3	.	.	.	C	.	.	.	.	.	.	.	.	.	.	.	G	.	.	.	.	.	A	.	.	.	.	1.13636	-	-
4	.	.	.	C	.	.	.	.	.	.	.	.	.	.	.	G	T	.	.	.	.	.	.	.	.	G	3.40909	-	-
5	.	.	.	C	.	.	.	.	.	.	.	.	.	.	.	G	T	.	.	.	.	.	.	.	.	.	5.68182	1.35135	16.1765
6	.	.	.	C	.	.	.	.	.	.	.	.	.	.	.	G	T	.	.	.	.	.	.	.	C	.	-	-	1.47059
7	.	.	.	C	.	.	.	.	.	.	.	.	.	.	.	.	.	.	.	.	.	.	.	.	.	G	9.09091	-	-
8	.	.	.	C	.	.	.	.	.	.	.	.	.	.	.	.	.	.	.	.	.	.	.	.	.	.	31.8182	56.7568	64.7059
9	.	.	.	C	.	.	.	.	.	.	.	.	.	.	.	.	.	.	.	.	.	A	.	.	.	.	17.0455	5.40541	7.35294
10	.	.	.	C	.	.	.	.	.	.	.	.	.	.	.	.	.	C	.	.	.	.	.	.	.	G	4.54545	-	-
11	.	.	.	C	.	.	.	.	.	.	.	.	C	.	.	.	.	.	.	.	.	A	.	.	.	.	-	-	1.47059
12	.	.	.	C	.	.	.	.	.	.	C	.	.	.	.	.	.	.	.	.	.	A	.	.	.	.	1.13636	-	-
13	.	.	.	C	.	.	.	.	C	.	.	.	.	.	.	G	.	.	.	.	.	.	.	.	.	G	1.13636	-	-
14	.	.	.	C	.	.	.	.	C	.	.	.	.	.	.	G	.	.	.	.	.	.	.	.	.	.	1.13636	-	-
15	.	.	.	C	.	.	.	.	C	.	.	.	.	.	.	.	.	.	.	.	.	.	.	.	.	.	1.13636	-	-
16	.	.	.	C	.	.	.	G	.	.	.	.	.	.	.	.	.	.	.	.	.	.	.	.	.	.	2.27273	6.75676	1.47059
17	.	.	.	C	.	.	.	G	.	.	.	.	.	C	.	.	.	.	.	.	.	.	.	.	.	.	-	16.2162	1.47059
18	.	.	.	.	.	C	.	.	.	.	.	.	.	.	.	.	T	.	.	.	.	.	.	.	.	.	1.13636	-	-
19	.	C	.	C	A	.	.	.	.	.	.	.	.	.	.	.	.	.	.	.	.	.	.	.	.	.	3.40909	-	-
20	.	C	T	C	.	.	.	.	.	.	.	.	.	.	.	.	.	.	.	.	.	.	.	.	.	.	2.27273	-	-
21	C	.	.	C	.	.	.	.	.	.	.	.	.	.	.	.	T	.	.	.	.	.	.	.	.	.	2.27273	-	-
22	.	.	.	C	.	.	.	.	.	.	.	.	.	.	A	.	.	.	.	.	.	A	.	.	.	.	1.13636	-	-
23	.	C	.	C	.	.	.	.	.	.	.	.	.	.	A	.	T	.	T	.	.	.	.	.	.	G	1.13636	-	-
24	.	.	.	.	.	C	.	.	.	.	.	.	.	.	.	.	.	.	.	.	.	A	.	.	.	.	1.13636	-	-
25	.	.	.	C	.	.	A	.	.	C	.	.	.	.	.	.	.	.	.	.	.	A	.	C	.	.	1.13636	-	-
26	.	C	.	C	.	.	.	.	.	.	.	.	.	.	.	.	.	.	.	.	.	A	.	.	.	.	1.13636	-	-
27	.	.	.	C	.	.	.	.	.	.	.	.	.	C	.	.	.	.	.	.	.	.	.	.	.	.	-	1.35135	-
28	.	.	.	C	.	.	.	.	.	.	.	C	.	.	.	G	T	.	.	.	.	.	.	.	.	.	-	-	1.47059
29	.	.	.	C	.	.	.	.	.	.	.	.	.	.	.	G	T	.	.	.	.	A	.	.	.	.	-	-	1.47059
30	.	.	.	C	.	.	.	.	.	.	.	.	.	.	.	G	T	.	.	.	.	.	C	.	.	.	-	-	1.47059
31	.	.	.	C	.	.	.	.	.	.	.	.	.	.	.	.	.	.	.	A	T	.	.	.	.	.	-	-	1.47059

## Sheet: TLR8
Table S4. Inferred haplotypes for TLR8 and tagging SNPs to be used in the different population groups to caracterize SNPs with MAF>5%.
TagSNP Africa
TagSNP Europe
TagSNP Asia
	-4824	-4495	-4296	-4284	-4232	-3973	-3808	-3758	-3679	-746	-558	-378	-59	8683	8733	9009	9216	9300	9483	9967	10020	10401	10608	10908	11442	11742	11801	11840	11871	11940	12013	12060	12103	FREQ (%)
Ancestral	A	A	G	C	C	C	G	T	G	G	T	T	T	A	C	C	C	T	T	A	C	T	C	C	C	G	T	C	C	C	T	G	C	Africa	Asia	Europe
1	G	.	.	.	.	.	.	.	.	.	.	.	.	.	.	.	.	.	.	C	.	.	.	.	.	.	.	A	T	.	A	.	.	2.27273	-	-
2	G	.	.	.	.	.	.	.	.	.	C	.	.	.	.	.	.	C	.	C	.	.	G	.	.	.	.	A	.	.	A	.	.	-	-	1.47059
3	G	.	.	.	.	.	.	.	.	.	C	C	.	G	.	.	.	C	.	C	.	.	.	.	A	.	.	A	.	.	A	.	.	1.13636	-	-
4	G	.	.	.	.	.	.	.	.	A	C	.	.	.	.	.	.	.	.	C	.	.	.	.	.	.	.	A	T	.	A	.	.	2.27273	-	1.47059
5	G	.	.	.	.	.	.	.	.	A	C	.	.	.	.	.	.	.	.	C	.	.	.	A	.	.	.	A	.	.	A	C	.	1.13636	-	1.47059
6	G	.	.	.	.	.	.	.	.	A	C	.	.	.	.	.	.	.	.	C	.	.	.	A	.	.	.	A	.	G	A	.	.	9.09091	-	-
7	G	.	.	.	.	.	.	.	.	A	C	.	.	.	.	.	.	C	.	C	.	.	G	.	.	.	.	A	.	.	A	.	.	2.27273	5.40541	4.41176
8	G	.	.	.	.	.	.	.	.	A	C	.	.	.	.	T	.	.	.	C	.	.	.	A	.	.	.	A	.	.	A	.	.	12.5	70.2703	11.7647
9	G	.	.	.	.	.	.	.	.	A	C	.	.	.	.	T	.	.	.	C	.	.	.	A	.	A	.	A	.	.	A	.	.	-	1.35135	-
10	G	.	.	.	.	.	.	.	.	A	C	.	.	.	.	T	.	.	.	C	G	.	.	A	.	.	.	A	.	.	A	.	.	-	1.35135	-
11	G	.	.	.	.	A	.	.	.	.	.	.	.	.	.	.	.	.	.	C	.	.	.	A	.	.	.	A	.	.	A	C	.	-	4.05405	-
12	.	.	.	T	.	.	C	.	A	.	.	.	.	.	T	.	.	.	.	.	.	.	.	.	.	.	.	.	.	.	.	.	.	5.68182	-	-
13	.	.	.	T	.	.	C	.	A	.	.	.	.	.	.	.	.	.	.	C	.	.	.	.	.	.	.	A	T	.	A	.	.	6.81818	-	1.47059
14	.	.	.	T	.	.	C	.	A	.	.	.	.	.	.	.	.	.	.	C	.	.	.	A	.	.	.	A	.	.	A	C	.	4.54545	2.7027	8.82353
15	.	.	.	T	.	.	C	.	A	.	.	.	.	.	.	.	.	.	.	C	.	.	.	A	.	.	.	A	.	G	A	.	.	2.27273	-	-
16	.	.	.	T	.	.	C	.	A	.	.	.	.	.	.	.	.	C	.	C	.	.	.	A	.	.	.	A	.	.	A	C	.	9.09091	-	-
17	.	.	.	T	.	.	C	.	A	.	.	.	.	.	.	.	.	C	.	C	.	.	G	.	.	.	.	A	.	.	A	.	.	-	-	5.88235
18	.	.	.	T	.	.	C	.	A	.	.	.	.	.	.	T	.	.	.	C	.	.	.	A	.	.	.	A	.	.	A	.	.	1.13636	-	1.47059
19	.	.	.	T	.	.	C	.	A	.	C	.	.	.	.	.	.	C	.	C	.	.	G	.	.	.	.	A	.	.	A	.	.	-	-	10.2941
20	.	.	.	T	.	.	C	.	A	.	C	.	.	.	.	T	.	.	.	C	.	.	.	A	.	.	.	A	.	.	A	.	.	-	-	2.94118
21	.	.	.	.	.	.	C	.	A	.	.	.	.	.	.	.	.	.	.	C	.	.	.	A	.	.	.	A	.	G	A	.	.	1.13636	-	-
22	.	.	.	.	.	.	C	.	A	.	.	.	.	G	.	.	.	C	.	C	.	.	.	.	A	.	.	A	.	.	A	.	.	10.2273	-	-
23	.	.	.	.	.	.	C	.	A	.	C	.	.	.	T	.	.	.	.	.	.	.	.	.	.	.	.	.	.	.	.	.	.	6.81818	-	-
24	.	.	.	.	.	.	C	.	A	.	C	.	.	.	.	.	.	.	.	C	.	.	.	.	.	.	.	A	T	.	A	.	.	2.27273	-	-
25	.	.	.	.	.	.	C	.	A	.	C	.	.	.	.	.	.	.	.	C	.	.	.	A	.	.	.	A	.	.	A	.	.	2.27273	-	-
26	.	.	.	.	.	.	C	.	A	.	C	.	.	.	.	.	.	C	.	C	.	.	G	.	.	.	.	A	.	.	A	.	.	4.54545	9.45946	38.2353
27	.	.	.	.	.	.	C	.	A	.	C	.	.	G	.	.	.	.	.	C	.	.	.	.	A	.	.	A	.	.	A	.	.	2.27273	-	-
28	.	.	.	.	.	.	C	.	A	A	C	.	C	.	.	.	T	.	.	C	.	.	.	.	.	.	.	A	.	.	A	.	.	1.13636	-	-
29	.	.	.	.	.	.	C	C	A	.	.	.	.	.	T	.	.	.	.	.	.	.	.	.	.	.	.	.	.	.	.	.	.	1.13636	-	-
30	.	.	.	.	.	.	C	C	A	.	.	.	.	.	.	.	.	C	.	C	.	.	G	.	.	.	.	A	.	.	A	.	.	-	-	1.47059
31	.	.	.	.	T	.	C	.	A	.	C	.	.	.	.	T	.	.	.	C	.	.	.	A	.	.	.	A	.	.	A	.	.	-	1.35135	-
32	G	.	.	.	.	.	.	.	.	.	.	.	.	.	T	.	.	.	.	.	.	.	.	.	.	.	.	.	.	.	.	.	.	1.13636	-	-
33	G	.	.	.	.	.	.	.	.	.	C	C	.	.	.	.	.	.	.	C	.	.	.	.	.	.	.	A	.	.	A	.	.	1.13636	-	-
34	G	.	.	.	.	.	.	.	.	.	C	.	.	.	.	.	.	.	.	C	.	.	.	A	.	.	.	A	.	.	A	.	.	1.13636	-	-
35	.	.	.	.	.	.	C	.	A	.	C	.	.	.	.	.	.	C	C	C	.	.	G	.	.	.	.	A	.	.	A	.	.	1.13636	-	-
36	.	.	.	T	.	.	C	.	A	.	.	.	.	.	.	.	.	C	.	C	.	.	G	.	.	.	A	A	.	.	A	.	.	1.13636	-	-
37	.	.	.	.	.	.	C	C	A	.	.	.	.	.	.	.	.	.	.	C	.	.	.	.	.	.	.	A	T	.	A	.	.	1.13636	-	1.47059
38	.	.	.	.	.	.	C	.	A	.	.	.	.	.	.	.	.	.	.	C	.	.	.	.	.	.	.	A	T	.	A	.	.	1.13636	-	-
39	G	.	.	.	.	.	.	.	.	A	C	.	.	.	.	T	.	.	.	C	.	.	.	A	.	.	.	A	.	.	A	.	T	-	1.35135	-
40	G	.	.	.	.	.	.	.	.	.	C	.	.	.	.	.	.	.	.	C	.	.	.	A	.	.	.	A	.	.	A	C	.	-	1.35135	-
41	G	.	.	.	.	A	.	.	.	.	C	.	.	.	.	.	.	C	.	C	.	.	G	.	.	.	.	A	.	.	A	.	.	-	1.35135	-
42	.	.	A	.	.	.	C	.	A	.	C	.	.	.	.	.	.	C	.	C	.	.	G	.	.	.	.	A	.	.	A	.	.	-	-	1.47059
43	.	.	.	.	.	.	C	.	A	.	C	.	.	.	.	T	.	.	.	C	.	.	.	A	.	.	.	A	.	.	A	.	.	-	-	1.47059
44	G	G	.	.	.	.	.	.	.	A	C	.	.	.	.	.	.	.	.	C	.	.	.	A	.	.	.	A	.	.	A	C	.	-	-	1.47059
45	.	.	.	T	.	.	C	.	A	.	.	.	.	.	.	.	.	C	.	C	.	C	G	.	.	.	.	A	.	.	A	.	.	-	-	1.47059
46	.	.	.	.	.	.	C	.	A	.	C	.	.	.	.	.	.	.	.	C	.	.	.	A	.	.	.	A	.	.	A	C	.	-	-	1.47059

## Sheet: TLR9
Table S4. Inferred haplotypes for TLR9 and tagging SNPs to be used in the different population groups to caracterize SNPs with MAF>5%.
TagSNP Africa
TagSNP Europe
TagSNP Asia
	-1486	-1237	-1053	-859	-699	-546	-543	163	199	329	352	629	1049	1050	1078	1174	1227	1334	1655	1718	1739	2363	2849	3802	3992	4154	4443	FREQ (%)
Ancestral	C	C	G	G	G	C	A	T	C	C	G	T	G	T	G	G	C	T	C	C	C	G	A	G	G	C	G	Africa	Asia	Europe
1	.	T	.	.	.	.	.	.	.	T	.	.	.	.	.	.	.	C	.	.	.	.	G	.	.	.	.	1.5873	-	-
2	.	T	.	.	.	.	.	.	.	T	.	.	.	.	.	.	.	C	.	.	.	.	.	.	.	.	.	15.0794	38.5417	31.9149
3	.	T	.	.	.	.	.	.	.	T	.	.	.	.	.	.	.	C	.	.	.	.	.	.	.	T	.	-	-	3.19149
4	.	T	.	.	.	.	.	.	.	T	.	.	.	.	.	.	.	C	.	.	.	.	.	.	A	.	.	-	-	1.06383
5	.	T	.	.	.	.	.	.	.	T	.	.	.	.	.	.	.	.	.	.	.	.	.	.	.	.	.	0.793651	-	-
6	.	T	.	.	.	.	.	.	.	T	.	.	.	.	.	A	.	C	.	.	.	.	G	.	.	.	.	0.793651	-	1.06383
7	.	T	.	.	.	.	.	.	.	T	C	.	.	.	.	.	.	C	.	.	.	.	.	.	.	.	.	-	1.04167	-
8	.	T	.	.	.	.	.	.	.	.	.	.	.	.	.	.	.	C	.	.	.	.	.	.	.	.	.	-	-	1.06383
9	.	T	.	.	.	.	.	.	T	T	.	.	.	.	.	.	.	C	.	.	.	.	.	.	.	.	.	-	1.04167	-
10	.	T	.	.	.	.	G	.	.	T	.	.	.	.	.	.	.	C	.	.	T	.	.	.	.	.	.	0.793651	-	-
11	.	.	.	.	.	.	.	.	.	T	.	.	.	.	.	.	.	C	.	.	.	.	G	.	.	.	.	0.793651	-	-
12	.	.	.	.	.	.	.	.	.	T	.	.	T	.	.	.	.	C	.	.	.	.	G	.	.	.	.	0.793651	-	-
13	.	.	.	A	.	.	.	.	.	T	.	.	.	.	.	.	.	C	.	.	.	.	G	.	.	.	.	1.5873	-	-
14	.	.	.	A	.	.	.	.	.	T	.	.	.	.	.	.	T	C	.	.	.	.	G	.	.	.	.	4.7619	-	-
15	.	.	.	A	.	.	.	.	.	T	.	C	.	.	.	.	T	C	.	.	.	.	G	.	.	.	.	0.793651	-	-
16	T	T	.	.	.	.	.	.	.	T	.	.	.	.	.	.	.	C	.	.	.	.	G	.	.	.	.	0.793651	-	-
17	T	T	.	.	.	.	.	.	.	T	.	.	.	.	.	.	.	C	.	.	.	.	.	.	.	.	.	0.793651	1.04167	-
18	T	T	.	.	.	.	.	.	.	T	.	.	.	.	.	.	.	C	.	.	.	.	.	A	.	.	.	0.793651	-	-
19	T	T	.	.	.	.	.	.	.	T	.	.	.	.	.	.	.	C	.	T	.	.	.	.	.	.	.	0.793651	-	-
20	T	T	.	.	.	.	.	.	.	T	.	.	.	.	.	A	.	C	.	.	.	.	G	.	.	.	.	36.5079	58.3333	51.0638
21	T	T	.	.	.	.	.	C	.	T	.	.	.	.	.	.	.	C	.	T	.	.	.	.	.	.	.	2.38095	-	-
22	T	T	.	.	T	.	.	.	.	T	.	.	.	.	.	A	.	C	.	.	.	.	G	.	.	.	.	0.793651	-	-
23	T	.	.	.	.	.	.	.	.	T	.	.	.	.	.	.	.	C	.	.	.	.	G	.	.	.	.	6.34921	-	-
24	T	.	.	.	.	.	.	.	.	T	.	.	.	.	.	.	.	C	.	.	.	.	.	.	.	.	.	9.52381	-	10.6383
25	T	.	.	.	.	.	.	.	.	T	.	.	.	.	.	.	.	C	.	.	.	A	.	.	.	.	.	1.5873	-	-
26	T	.	.	.	.	.	.	.	.	T	.	.	.	A	.	.	.	C	.	.	.	.	.	.	.	.	C	0.793651	-	-
27	T	.	.	.	.	T	.	.	.	T	.	.	.	.	.	.	.	C	.	.	.	.	.	.	.	.	.	1.5873	-	-
28	T	.	A	.	.	.	.	.	.	T	.	.	.	.	.	.	.	C	.	.	.	.	G	.	.	.	.	6.34921	-	-
29	T	.	A	.	.	.	.	.	.	T	.	.	.	.	.	.	.	C	A	.	.	.	G	.	.	.	.	2.38095	-	-
30	T	.	A	.	.	.	.	.	.	T	.	.	.	.	A	.	.	C	A	.	.	.	G	.	.	.	.	0.793651	-	-

## Sheet: TLR10
Table S4. Inferred haplotypes for TLR10 and tagging SNPs to be used in the different population groups to caracterize SNPs with MAF>5%.
TagSNP Africa
TagSNP Europe
TagSNP Asia
	-8422	-8416	-8393	-8392	-8376	-8218	-8185	-7836	-7803	-7587	-7585	-7583	-7522	-7513	-7467	-7449	-7422	-7419	-7368	-684	-664	-309	-306	-260	-244	-172	-25	1	39	153	175	270	287	487	721	771	781	857	892	909	977	1032	1064	1105	1108	1140	1142	1418	1573
Ancestral	T	A	A	C	G	G	G	C	G	A	T	T	C	T	C	C	A	T	C	T	G	A	G	G	A	T	C	A	T	A	C	A	A	G	A	C	C	A	G	A	T	T	T	A	C	T	G	T	C
1	.	G	.	T	.	.	.	.	.	.	.	A	.	.	.	.	.	.	.	.	.	.	T	.	.	C	A	.	.	G	.	.	.	.	.	.	.	.	.	.	.	G	.	.	.	.	.	.	.
2	.	G	.	T	.	.	.	.	.	.	.	A	.	.	.	.	.	.	.	.	.	.	T	.	.	C	A	.	.	G	.	.	.	.	.	.	.	.	.	.	.	G	.	.	.	.	.	.	T
3	.	G	.	T	.	.	.	.	.	.	.	A	.	.	.	.	.	.	.	.	.	.	T	.	.	C	A	.	A	G	.	.	.	.	C	.	.	.	.	G	.	G	.	C	.	.	.	.	T
4	.	G	.	T	.	.	.	.	.	.	.	A	.	.	.	.	.	.	.	.	.	.	T	.	.	C	.	.	A	G	.	.	.	.	C	.	.	.	.	G	.	G	.	C	.	.	.	.	.
5	.	G	.	T	.	.	.	.	.	.	.	A	.	.	.	.	.	.	.	.	.	.	T	.	.	C	.	.	A	G	.	.	.	.	C	.	.	.	.	G	.	G	.	C	.	.	.	.	.
6	.	G	.	T	.	.	.	.	.	.	.	A	.	.	.	.	.	.	.	.	.	.	T	.	.	C	.	.	A	G	.	.	.	.	C	.	.	.	.	G	.	G	.	C	.	.	.	.	T
7	.	G	.	T	.	.	.	.	.	.	.	A	.	.	.	.	.	.	.	.	A	T	.	.	.	.	.	.	A	.	.	.	.	.	C	.	.	.	.	.	.	.	.	C	.	.	.	.	.
8	.	G	.	T	.	.	.	.	.	.	.	A	.	.	.	.	.	.	.	.	A	T	.	.	.	.	.	.	A	.	.	.	.	T	C	.	.	.	A	.	C	.	.	C	.	.	.	.	.
9	.	G	.	T	A	A	A	.	.	.	.	A	.	.	.	.	.	.	.	.	.	.	T	.	.	C	A	.	.	G	.	.	.	.	C	.	.	.	.	G	.	G	.	C	T	.	.	.	.
10	.	G	.	T	A	A	A	.	.	.	.	A	.	.	.	.	.	.	.	.	.	.	T	.	.	C	.	.	A	G	.	.	.	.	C	.	.	.	.	G	.	G	.	C	.	.	.	.	.
11	.	G	.	T	A	A	A	.	.	.	.	A	.	.	.	.	.	.	.	.	.	.	T	.	.	C	.	.	A	G	.	.	.	.	C	.	.	.	.	G	.	G	.	C	.	.	.	.	.
12	.	G	.	T	A	A	A	.	.	.	.	A	T	.	.	.	.	.	.	.	.	.	T	.	.	C	.	.	A	G	.	.	.	.	C	.	.	.	.	G	.	G	.	C	.	.	.	.	.
13	.	G	.	T	A	A	A	.	.	.	.	A	T	.	.	.	.	.	.	.	.	.	T	.	.	C	.	.	A	G	.	.	.	.	C	.	.	.	.	G	.	G	.	C	.	.	.	.	.
14	.	G	.	T	A	A	A	.	.	.	.	A	T	.	.	.	.	.	.	.	.	.	T	.	.	C	.	.	A	G	.	.	.	.	C	.	.	.	.	G	.	G	.	C	.	.	.	.	.
15	.	G	G	T	A	A	A	.	.	.	.	A	.	.	.	.	.	.	.	.	.	.	T	.	.	C	A	.	.	G	.	.	.	.	.	.	.	.	.	.	.	G	.	.	.	.	.	.	.
16	.	G	G	T	A	A	A	T	.	.	.	A	.	.	.	.	.	.	.	.	.	.	T	.	.	C	A	.	.	G	.	.	.	.	.	.	.	.	.	.	.	G	.	.	.	.	.	.	.
17	.	G	G	T	A	A	A	T	.	.	.	A	.	.	.	.	.	.	.	.	.	.	T	.	.	C	A	.	.	G	.	.	.	.	C	.	.	.	.	G	.	G	.	C	T	.	.	.	.
18	.	G	G	T	A	A	A	T	.	.	.	A	.	.	.	.	.	.	.	.	A	T	.	.	.	.	.	.	A	.	.	.	.	.	C	.	.	.	.	.	.	.	.	C	.	.	.	.	.
19	.	G	G	T	A	A	A	T	.	.	.	A	.	.	.	.	.	.	A	.	.	.	T	.	.	C	A	.	.	G	.	.	.	.	.	.	.	.	.	.	.	G	.	.	.	.	.	.	.
20	.	.	.	T	A	A	A	.	.	.	.	A	.	.	.	.	.	.	.	.	.	.	T	.	.	C	.	.	A	G	.	.	.	.	C	.	.	.	.	G	.	G	C	C	.	.	.	.	.
21	C	G	.	.	.	.	.	.	A	.	.	A	.	A	G	.	C	C	.	.	.	.	T	.	.	C	A	.	.	G	.	.	.	.	.	.	.	.	.	.	.	G	.	.	.	.	.	.	.
22	C	G	.	.	.	.	.	.	A	.	.	A	.	A	G	.	C	C	.	.	.	.	T	.	.	C	A	.	.	G	.	.	.	.	.	.	.	.	.	.	.	G	.	.	.	.	.	.	.
23	C	G	.	.	.	.	.	.	A	.	.	A	.	A	G	.	C	C	.	.	.	.	T	.	.	C	A	.	.	G	.	.	.	.	.	.	.	.	.	.	.	G	.	.	.	.	.	.	.
24	C	G	.	.	.	.	.	.	A	.	.	A	.	A	G	.	C	C	.	.	.	.	T	.	.	C	A	.	.	G	.	.	.	.	.	.	.	.	.	.	.	G	.	.	.	.	.	.	.
25	C	G	.	.	.	.	.	.	A	.	.	A	.	A	G	.	C	C	.	.	.	.	T	.	.	C	A	.	.	G	.	.	.	.	.	.	.	.	.	.	.	G	.	.	.	.	.	.	.
26	C	G	.	.	.	.	.	.	A	.	.	A	.	A	G	.	C	C	.	.	.	.	T	.	.	C	A	.	.	G	.	.	.	.	.	.	.	.	.	.	.	G	.	.	.	.	A	.	.
27	C	G	.	.	.	.	.	.	A	.	.	A	.	A	G	.	C	C	.	.	.	.	T	.	.	C	A	.	.	G	.	G	.	.	.	.	.	.	.	.	.	G	.	.	.	.	.	.	.
28	C	G	.	.	.	.	.	.	A	.	.	A	.	A	G	.	C	C	.	.	.	.	T	.	.	C	A	.	.	G	A	.	.	.	.	.	.	.	.	.	.	G	.	.	.	.	.	.	.
29	C	G	.	.	.	.	.	.	A	.	.	A	.	A	G	.	C	C	.	.	.	.	T	.	.	C	A	G	.	G	.	.	.	.	.	.	.	.	.	.	.	G	.	.	.	.	.	.	.
30	C	G	.	.	.	.	.	.	A	.	.	A	.	A	G	.	C	C	.	.	.	.	T	.	.	C	.	.	A	G	.	.	.	.	C	.	.	.	.	G	.	G	.	C	.	.	.	.	.
31	C	G	.	.	.	.	.	.	A	.	.	A	.	A	G	.	C	C	.	.	.	.	T	.	.	C	.	.	A	G	.	.	.	.	C	.	.	.	.	G	.	G	.	C	.	.	.	.	.
32	C	G	.	.	.	.	.	.	A	.	.	A	.	A	G	.	C	C	.	.	.	.	T	.	.	C	.	.	A	G	.	.	.	.	C	.	.	.	.	G	.	G	.	C	.	.	.	.	.
33	C	G	.	.	.	.	.	.	A	.	.	A	.	A	G	.	C	C	.	.	.	.	T	.	.	C	.	.	A	G	.	.	.	.	C	.	.	.	.	G	.	G	.	C	.	.	.	.	.
34	C	G	.	.	.	.	.	.	A	.	.	A	.	A	G	.	C	C	.	.	.	.	T	.	.	C	.	.	A	G	.	.	.	.	C	T	G	.	.	G	.	G	.	C	.	C	.	.	.
35	C	G	.	.	.	.	.	.	A	.	.	A	.	A	G	.	C	C	.	.	.	.	T	A	.	C	A	.	.	G	.	.	.	.	C	.	.	.	.	.	.	.	.	C	.	.	.	.	.
36	C	G	.	.	.	.	.	.	A	.	.	A	.	A	G	.	C	C	.	.	A	T	.	.	.	.	.	.	A	G	.	.	.	.	C	.	.	.	A	.	C	.	.	C	.	.	.	.	.
37	C	G	.	.	.	.	.	.	A	.	.	A	.	A	G	.	C	C	.	.	A	T	.	.	.	.	.	.	A	.	.	.	.	.	C	.	.	.	.	.	.	.	.	C	.	.	.	.	.
38	C	G	.	.	.	.	.	.	A	.	.	A	.	A	G	.	C	C	.	.	A	T	.	.	.	.	.	.	A	.	.	.	.	T	C	.	.	.	A	.	C	.	.	C	.	.	.	.	.
39	C	G	.	.	.	.	.	.	A	.	.	A	.	A	G	T	C	C	.	.	A	T	.	.	.	.	.	.	A	.	.	.	.	T	C	.	.	.	A	.	C	.	.	C	.	.	.	.	.
40	C	G	.	.	.	.	.	.	A	.	.	A	.	A	.	.	C	C	.	.	.	.	T	.	.	C	A	.	.	G	.	.	.	.	.	.	.	.	.	.	.	G	.	.	.	.	.	.	.
41	C	G	.	.	.	.	.	.	A	.	.	A	.	A	.	.	C	C	.	.	A	T	.	.	.	.	.	.	A	.	.	.	.	.	C	.	.	.	.	.	.	.	.	C	.	.	.	.	.
42	C	G	.	.	.	.	.	.	A	.	.	A	.	.	G	.	C	C	.	.	.	.	T	.	.	C	.	.	A	G	.	.	.	.	C	.	.	.	.	G	.	G	.	C	.	.	.	.	.
43	C	G	.	.	.	.	.	.	A	T	A	.	.	A	.	.	.	C	.	.	.	.	T	.	.	C	A	.	.	G	.	.	.	.	.	.	.	.	.	.	.	G	.	.	.	.	.	.	.
44	C	G	.	.	.	.	.	.	A	T	A	.	.	A	.	.	.	C	.	.	.	.	T	.	.	C	A	.	.	G	.	G	.	.	.	.	.	.	.	.	.	G	.	.	.	.	.	.	.
45	C	G	.	.	.	.	.	.	A	T	A	.	.	A	.	.	.	C	.	.	A	T	.	.	.	.	.	.	A	.	.	.	.	.	C	.	.	.	.	.	.	.	.	C	.	.	.	.	.
46	C	G	.	.	.	.	.	.	A	T	A	.	.	A	.	.	.	C	.	C	.	.	T	.	T	C	A	.	.	G	.	.	.	.	.	.	.	.	.	.	.	G	.	.	.	.	.	.	.
47	C	G	.	.	.	.	.	.	A	T	A	.	.	.	.	.	.	C	.	.	.	.	T	.	.	C	A	.	.	G	.	.	.	.	.	.	.	.	.	.	.	G	.	.	.	.	.	.	.
48	C	G	.	.	.	.	.	.	A	T	A	.	.	.	.	.	.	C	.	.	.	.	T	.	.	C	A	.	.	G	.	.	.	.	.	.	.	.	.	.	.	G	.	.	.	.	A	.	.
49	C	G	.	.	.	.	.	.	A	T	A	.	.	.	.	.	.	C	.	.	.	.	T	.	.	C	.	.	A	G	.	.	.	.	C	.	.	.	.	G	.	G	.	C	.	.	.	.	.
50	C	G	.	.	.	.	.	.	A	T	A	.	.	.	.	.	.	C	.	.	.	.	T	A	.	C	A	.	.	G	.	.	.	.	C	.	.	.	.	.	.	.	.	C	.	.	.	.	.
51	C	G	.	.	.	.	.	.	A	T	A	.	.	.	.	.	.	C	.	.	.	.	T	A	.	C	A	.	.	G	.	.	.	.	C	.	.	.	.	.	.	.	.	C	.	.	.	.	.
52	C	G	.	.	.	.	.	.	A	T	A	.	.	.	.	.	.	C	.	.	.	.	T	A	.	C	A	.	.	G	.	.	.	.	C	.	.	.	.	.	.	.	.	C	.	.	.	.	.
53	C	G	.	.	.	.	.	.	A	T	A	.	.	.	.	.	.	C	.	.	.	.	T	A	.	C	A	.	.	G	.	.	.	.	C	.	.	.	.	.	.	.	.	C	.	.	.	C	.
54	C	G	.	.	.	.	.	.	A	T	A	.	.	.	.	.	.	C	.	.	.	.	T	A	.	C	A	.	.	G	.	.	G	.	C	.	.	G	.	.	.	.	.	C	.	.	.	.	.
55	C	G	.	.	.	.	.	.	A	T	A	.	.	.	.	.	.	C	.	.	A	T	.	.	.	.	.	.	A	.	.	.	.	T	C	.	.	.	A	.	C	.	.	C	.	.	.	.	.
[truncated: 18 more columns]
